# Supplementary material for: Diagnosing Discogenic Low Back Pain Associated with Degenerative Disc Disease Using a Medical Interview
Source: PLoS One. 2016 Nov 7;11(11):e0166031. doi: 10.1371/journal.pone.0166031 (PMC5098755; doi:10.1371/journal.pone.0166031)
Supplement: S1 File — Dataset of this study. (XLS) [file pone.0166031.s001.xls]

## Sheet: 生データ
No	患者ID	患者氏名カナ	病名			術式			高位			手術日	アンケート 記載	患者情報											腰の痛み（オズウェストリー）													椎間板ヘルニア（ＲＤＱ）
			①	②	③	①	②	③	①	②	③			年齢	性別	身長	体重	仕事1	仕事2	婚姻状態	喫煙1	喫煙2	飲酒	睡眠	1	2	3	4	5	6	7	8	9	10	ODI	11-1	11-2	1	2	3	4	5	6	7	8	9	10	11	12
1	40092156	ﾀｶﾊｼ ﾐｻｷ	腰椎椎間板変性症			PLIF	MEL		L4/L5			2012-03-15	手術前	38	2	162	53	2		1	2		2	3	3	1	1	1	2	2	1	2	3	2	36			2	2	2	1	2	1	2	2	2	1	2	1
													手術3～6ヶ月後
													手術12ヶ月後
													手術24ヶ月後
2	40093363	ｱﾘｲｽﾞﾐﾏｻｶｽﾞ	腰椎椎間板変性症			PLIF			L5/S			2012-04-02	手術前	42	1	174		1	3	1	1	1	2	3	2	1	1	1	2	2	0	1	2	1	26	2	2～3日	2	2	2	1	1	2	1	2	1	2	1	1
													手術3～6ヶ月後
													手術12ヶ月後			174	90	1	3	1	1	1	2	2	1	0	0	0	1	1	0	0	2	0	10	0		1	1	1	1	1	1	1	1	1	1	1	1
													手術24ヶ月後
3	40091310	ｲｻﾞﾜｴﾁｺ	腰椎椎間板変性症	腰椎すべり症		PLIF			L2/L3	L3/L4		2012-05-09	手術前	72	2	145	71	1	4	1	2		2	2	3	2	3	3	2	2	1		3	1	44.4444			1	2	2	1	2	2	2	2	1	2	2	2
													手術3～6ヶ月後			145	63	1	4	1	2		2	4	2	1	1	2	2	3	0		3	2	35.5556	2		1	2	2	1	2	1	2	2	1	2	2	2
													手術12ヶ月後			145	65	2		1	2		2	4	2	1	1	1	1	2	0	1	1	1	22
													手術24ヶ月後
4	40095805	ﾀｹﾀﾞ ｶｽﾞﾏｻ	腰椎椎間板変性症			PLIF	MED		L5/S			2012-06-27	手術前	43	1	160	69	1	4	1	2		2	2	4	1	1	1	1	4	1		2	1	35.5556	1		2	2	2	1	1	2	1	1	1	2	1	1
													手術3～6ヶ月後			160	64	1	3	1	2		2	4	1	0	1	1	1	1	1	0	0	1	14	0
													手術12ヶ月後			160	56	1	3	1	1	2	2	3	1	0	1	0	1	1	1	0	0	0	10	0		1	1	1	1	1	1	1	1	1	1	1	1
													手術24ヶ月後
5	40096024	ｵｶ ﾁｴ	腰椎椎間板変性症			PLIF			L4/L5			2012-07-13	手術前	47	2	166	54	1	1	1	2		2	3	3	2	3	1	1	2	2	5	1	1	42	1		2	2	1	1	1	2	2	1	1	1	2	2
													手術3～6ヶ月後
													手術12ヶ月後
													手術24ヶ月後
6	40033438	タカイ マサヒロ	腰椎椎間板変性症			PLIF	MEL		L4/L5			2013-08-01	手術前	49	1	165	60	1	1	3	1	1	1	1	3	1	3	2	3	3	2		2	2	46.6667	2	1ヶ月全体	1	2	2	1	2	2	2	2	1	2	1	1
													手術3～6ヶ月後			165	63	1	4	3	1	1	1	4	3	0	2	1	2	2	0		1	2	28.8889	2	1ヶ月全体	1	2	1	1	1	1	1	1	1	1	2	1
													手術12ヶ月後			165	60	1	1	3	1	1	1	1	3	1	1	2	3	3	1		3	1	40	2	1ヶ月全体	2	2	2	2	2	2	1	2	1	1	2	1
													手術24ヶ月後
7	40071128	シミズ カツヤ	腰椎椎間板変性症			PLIF	MED		L4/L5			2013-08-22	手術前	23	1	156	60	1	1	2	2		1	3	3	1	1	1	2	2	0		1	1	26.6667			2	2	1	1	1	2	1	1	1	2	1	1
													手術3～6ヶ月後			156	58	1	1	2	2		1	5	1	1	1	0	1	0	0		0	0	8.88889	0		1	2	1	1	2	2	1	1	1	1	2	1
													手術12ヶ月後			156	58	1	1	2	2		1	3	1	1	0	0	1	0	0		0	0	6.66667			1	1	1	1	1	1	1	1	1	1	1	1
													手術24ヶ月後
8	40097760	ｶﾊﾙｼｹﾞﾄ	腰椎椎間板変性症			PLIF			L4/L5			2012-10-05	手術前	43	1	179	78	1	1	1	2		2	4	2	1	1	1	2	2	0	1	1	1	24	2	4日以上	2	2	2	1	1	2	1	1	1	1	2	1
													手術3～6ヶ月後			179	78	1	4	1	2		2	4	1	1	1	0	0	0	0	1	0	0	8	2	1ヶ月全体
													手術12ヶ月後
													手術24ヶ月後
9	40099176	ﾁﾊﾞﾂﾔｺ	腰椎椎間板変性症			PLIF			L4/L5			2012-11-08	手術前	73	2	148	48	2		1	2		2	2	2	2	3	1	4	2	1		3	1	42.2222			2	2	2	1	2	2	2	1	1	1	2	1
													手術3～6ヶ月後			149	47	2		1	2		2	2	1	1	1	2	1	2	1		2	1	26.6667
													手術12ヶ月後			148	48	2		1	2		2	2	1	1	2	1	1	1	0		2	0	20					2	1	2	1	1	2	1	1	1	1
													手術24ヶ月後
10	40098036	ﾂｶﾊﾗﾄｼﾕｷ	腰椎椎間板変性症			PLIF	MEL		L5/S			2012-11-09	手術前	49	1	169	72	1	3	1	1		1	3	1	0	4	1	1	2	1	5	1	1	34	2	1ヶ月全体	2	2	2	2	1	1	1	2	1	2	1	1
													手術3～6ヶ月後			170	73	2		1	1		2	3	1	1	4	0	1	0	0		2	0	20	0		2	2	2	1	1	1	1	2	1	2	2	1
													手術12ヶ月後			170	73	1	3	1	1	1	2	2	1	0	3	0	1	0	0		2	0	15.5556	0		1	2	2	1	1	1	1	2	1	1	1	1
													手術24ヶ月後
11	40097800	ｵｵｶﾜﾗｼﾞｪﾆﾌｧｰｼﾞｮｰﾝｽﾞ	腰椎椎間板変性症			PLIF			L5/S			2012-12-07	手術前	45	2	167	60	2		1	2		2	3	3	1	1	1	2	2	1	3	1	2	34			1	2	2	1	2	2	2	2	2	2	2	1
													手術3～6ヶ月後			167	59	2		1	1		2	2	1	1	1	0	1	1	0	1	2	1	18			1	2	1	1	2	2	2	2	2	2	2	1
													手術12ヶ月後
													手術24ヶ月後
12	40100080	ﾆｼｵ ﾕｶ	腰椎椎間板変性症			PLIF			L4/L5			2012-12-13	手術前	24	2	160	65	2		2	1	2	1	5	4	3	3	1	4	4	1		3	3	57.7778			2	2	2	1	2	2	2	2	2	2	2	2
													手術3～6ヶ月後
													手術12ヶ月後
													手術24ヶ月後
13	40058373	ｱｻｶ ﾕｳｲﾁ	腰椎椎間板変性症			PLIF	MED		L4/L5			2013-01-28	手術前	39	1	166	72	1	4	1	1	1	2	4	2	1	3	0	2	2	0	1	1	1	26	2	2～3日
													手術3～6ヶ月後
													手術12ヶ月後
													手術24ヶ月後
14	40102696	ｲｼｳﾁ ﾐﾁﾖ	腰部脊柱管狭窄症	腰椎椎間板変性症		PLIF			L3/L4			2013-03-18	手術前	66	2	155	50	2		1	2		2	3	1	1	3	1	3	4	0		3	5	46.6667			2	2	2	2	2	2	1	2	2	2	2	1
													手術3～6ヶ月後			155	50	2		1	2		2	3	1	2	4		3	2	0		3	5	44.4444			2	1	2	2	2	2	2	2	2	2	2	1
													手術12ヶ月後
													手術24ヶ月後
15	40096183	ｺｲｽﾞﾐ ﾘｮｳ	腰椎椎間板変性症			PLIF			L5/S			2013-03-26	手術前	33	1	166	60	1	4	3	1	1	2	3	2	1	1	0	2	2	1	1	2	1	26	0		1	2	1	1	1	1	1	1	1	1	1	1
													手術3～6ヶ月後			167	64	1	4	3	1	1	2	3	1	0	0	0	1	0	0	5	2	0	18	0		1	2	1	1	1	1	1	1	1	1	1	1
													手術12ヶ月後			167	61	1	4	3	1	2	2	2	1	1	0	1	1	0	1	1	1	0	14	0		1	2	1	1	1	1	1	1	1	1	1	1
													手術24ヶ月後
16	40089031	ハヤシ コウジ	腰椎椎間板変性症			PLIF			L5/S			2013-04-12	手術前	48	1	167	65	2		1	1	1	2	2	3	2	3	2	2	3	1	3	2	2	46	1		2	2	2	1	1	2	1	2	2	2	2	2
													手術3～6ヶ月後
													手術12ヶ月後
													手術24ヶ月後
17	40104613	ｱｵｷ ﾕｳｿﾞｳ	腰椎椎間板変性症			PLIF	MEL		L5/S			2013-05-27	手術前	58	1	177	1	1	3	2	1		2	1	1	1	3	0	1	1	0	1	2	1	22	0		1	2	2	1	1	2	1	1	1	1	1	1
													手術3～6ヶ月後
													手術12ヶ月後
													手術24ヶ月後
18	40105152	ﾋﾗﾏﾂ ﾏｻｷ	腰椎椎間板変性症			PLIF			L5/S			2013-06-20	手術前	39	1	172	65	1	4	1	1	2	2	4	1	1	2	0	1	0	0	0	1	1	14	0		1	1	1	1	1	1	1	1	1	1	2	1
													手術3～6ヶ月後
													手術12ヶ月後
													手術24ヶ月後
19	40106460	トミヅカ ヨシコ	腰椎椎間板変性症	腰椎圧迫骨折		PLIF			L3/L4	L4/L5		2013-07-30	手術前	56	2	157	44	2		1	2		2	4	4	1	1	1	2	3	0		3	1	35.5556			2	2	2	1	2	2	1	2	1	2	1	1
													手術3～6ヶ月後
													手術12ヶ月後
													手術24ヶ月後
20	40105735	ｽｶﾞﾜﾗ ﾐﾕｷ	腰椎椎間板変性症			PLIF			L4/L5			2013-08-13	手術前	52	2		55	2		1	1		2	4	2	1	1	1	2	3	1		3	2	35.5556			2	2	1	2	2	2	1	1	1	2	2	1
													手術3～6ヶ月後
													手術12ヶ月後
													手術24ヶ月後
21	40091127	ｺﾊﾞﾔｼｾｲｺ	腰椎椎間板変性症			PLIF			L5/S			2013-09-02	手術前	74	2	147	50.8	2			2		2	1	2	3	1	1	1	1	0		1	1	24.4444			1	1	2	1	1	1	1	2	1	1	1	1
													手術3～6ヶ月後
													手術12ヶ月後
													手術24ヶ月後
22	40100488	ﾀﾅｶ ｺｳｾｲ	腰椎椎間板変性症	外側ヘルニア		PLIF			L5/S			2013-10-11	手術前	77	1	160	61.5	1	4	1	2		2	2	2	1	4	3	1	3	0	5	1	3	46	1
													手術3～6ヶ月後
													手術12ヶ月後
													手術24ヶ月後
23	40099914	ﾎﾝﾀﾞ ﾀﾂﾔ	腰椎椎間板変性症						L4/L5			2013-11-26	手術前	25	1	174	65	2		2	2		1	3	3	3	2	1	3	3	1		3	3	48.8889	2	1ヶ月全体	2	2	2	2	1	2	1	1	2	2	1	1
													手術3～6ヶ月後
													手術12ヶ月後
													手術24ヶ月後
24	40105841	ｿｳﾄﾒ ｾｲｿﾞｳ	腰椎椎間板変性症			PLIF			L4/L5	L5/S		2013-12-10	手術前	60	1	167	54	2		4	1	1	2	1	2	2	3	1	3	3	1	5	3	2	50	2	10日以上	2	2	2	1	1	2	1	1	1	2	2	1
													手術3～6ヶ月後
													手術12ヶ月後
													手術24ヶ月後
25	40111161	ﾋｶﾞ ﾕｳｺ	腰椎椎間板変性症			PLIF			L4/L5	L5/S		2014-01-14	手術前	46	2	161	58	1	1	1	1	2	2	2	4	3	4	3	3	4	3	5	4	3	72	2	4日以上	2	2	2	2	2	2	2	2	2	2	2	2
													手術3～6ヶ月後
													手術12ヶ月後
													手術24ヶ月後
26	40071113	ｷﾘｭｳ ｶｽﾞﾀﾀﾞ	腰椎椎間板変性症			PLIF			L4/L5			2014-02-06	手術前	60	1	180	72	1	1	1	1	2	1	3	2	0	1	0	1	2	1		2	1	20	2	1日のみ	1	1	2	1	1	1	1	1	1	1	1	1
													手術3～6ヶ月後
													手術12ヶ月後
													手術24ヶ月後
27	40113617	ｺｶﾞﾜ ﾄﾓｶｽﾞ	腰椎椎間板変性症	腰椎すべり症		PLIF			L4/L5			2014-04-14	手術前	36	1	180	75	2		1	1	2	1	2	4	2	1	1	3	1	2	5	5	5	58			2	2	2	1	2	2	1	2	2	1	1	1
													手術3～6ヶ月後
													手術12ヶ月後
													手術24ヶ月後
28	40112693	ｱﾍﾞ ｹｲｺ	腰椎椎間板変性症			PLIF			L4/L5			2014-04-16	手術前	42	2	157	78	1	4	3	1	1	2	2	4	3	1	2	3	3	2		3	5	52	2		2	2	2	1	2	2	2	2	1	2	2	2
													手術3～6ヶ月後
													手術12ヶ月後
													手術24ヶ月後
													手術前
													手術3～6ヶ月後
													手術12ヶ月後
													手術24ヶ月後
													手術前
													手術3～6ヶ月後
													手術12ヶ月後
													手術24ヶ月後
													手術前
													手術3～6ヶ月後
													手術12ヶ月後
													手術24ヶ月後
													手術前
													手術3～6ヶ月後
													手術12ヶ月後
													手術24ヶ月後
													手術前
													手術3～6ヶ月後
													手術12ヶ月後
													手術24ヶ月後
													手術前
													手術3～6ヶ月後
													手術12ヶ月後
													手術24ヶ月後
													手術前
													手術3～6ヶ月後
													手術12ヶ月後
													手術24ヶ月後
													手術前
													手術3～6ヶ月後
													手術12ヶ月後
													手術24ヶ月後
													手術前
													手術3～6ヶ月後
													手術12ヶ月後
													手術24ヶ月後
													手術前
													手術3～6ヶ月後
													手術12ヶ月後
													手術24ヶ月後
													手術前
													手術3～6ヶ月後
													手術12ヶ月後
													手術24ヶ月後
													手術前
													手術3～6ヶ月後
													手術12ヶ月後
													手術24ヶ月後
													手術前
													手術3～6ヶ月後
													手術12ヶ月後
													手術24ヶ月後
													手術前
													手術3～6ヶ月後
													手術12ヶ月後
													手術24ヶ月後
													手術前
													手術3～6ヶ月後
													手術12ヶ月後
													手術24ヶ月後
													手術前
													手術3～6ヶ月後
													手術12ヶ月後
													手術24ヶ月後
													手術前
													手術3～6ヶ月後
													手術12ヶ月後
													手術24ヶ月後
													手術前
													手術3～6ヶ月後
													手術12ヶ月後
													手術24ヶ月後
													手術前
													手術3～6ヶ月後
													手術12ヶ月後
													手術24ヶ月後
													手術前
													手術3～6ヶ月後
													手術12ヶ月後
													手術24ヶ月後
													手術前
													手術3～6ヶ月後
													手術12ヶ月後
													手術24ヶ月後
													手術前
													手術3～6ヶ月後
													手術12ヶ月後
													手術24ヶ月後
													手術前
													手術3～6ヶ月後
													手術12ヶ月後
													手術24ヶ月後
													手術前
													手術3～6ヶ月後
													手術12ヶ月後
													手術24ヶ月後
													手術前
													手術3～6ヶ月後
													手術12ヶ月後
													手術24ヶ月後
													手術前
													手術3～6ヶ月後
													手術12ヶ月後
													手術24ヶ月後
													手術前
													手術3～6ヶ月後
													手術12ヶ月後
													手術24ヶ月後
													手術前
													手術3～6ヶ月後
													手術12ヶ月後
													手術24ヶ月後
													手術前
													手術3～6ヶ月後
													手術12ヶ月後
													手術24ヶ月後
													手術前
													手術3～6ヶ月後
													手術12ヶ月後
													手術24ヶ月後
													手術前
													手術3～6ヶ月後
													手術12ヶ月後
													手術24ヶ月後
													手術前
													手術3～6ヶ月後
													手術12ヶ月後
													手術24ヶ月後
													手術前
													手術3～6ヶ月後
													手術12ヶ月後
													手術24ヶ月後
													手術前
													手術3～6ヶ月後
													手術12ヶ月後
													手術24ヶ月後
													手術前
													手術3～6ヶ月後
													手術12ヶ月後
													手術24ヶ月後
													手術前
													手術3～6ヶ月後
													手術12ヶ月後
													手術24ヶ月後
													手術前
													手術3～6ヶ月後
													手術12ヶ月後
													手術24ヶ月後
													手術前
													手術3～6ヶ月後
													手術12ヶ月後
													手術24ヶ月後
													手術前
													手術3～6ヶ月後
													手術12ヶ月後
													手術24ヶ月後
													手術前
													手術3～6ヶ月後
													手術12ヶ月後
													手術24ヶ月後
													手術前
													手術3～6ヶ月後
													手術12ヶ月後
													手術24ヶ月後
													手術前
													手術3～6ヶ月後
													手術12ヶ月後
													手術24ヶ月後
													手術前
													手術3～6ヶ月後
													手術12ヶ月後
													手術24ヶ月後
													手術前
													手術3～6ヶ月後
													手術12ヶ月後
													手術24ヶ月後
													手術前
													手術3～6ヶ月後
													手術12ヶ月後
													手術24ヶ月後
													手術前
													手術3～6ヶ月後
													手術12ヶ月後
													手術24ヶ月後
													手術前
													手術3～6ヶ月後
													手術12ヶ月後
													手術24ヶ月後
													手術前
													手術3～6ヶ月後
													手術12ヶ月後
													手術24ヶ月後
													手術前
													手術3～6ヶ月後
													手術12ヶ月後
													手術24ヶ月後
													手術前
													手術3～6ヶ月後
													手術12ヶ月後
													手術24ヶ月後
													手術前
													手術3～6ヶ月後
													手術12ヶ月後
													手術24ヶ月後
													手術前
													手術3～6ヶ月後
													手術12ヶ月後
													手術24ヶ月後
													手術前
													手術3～6ヶ月後
													手術12ヶ月後
													手術24ヶ月後
													手術前
													手術3～6ヶ月後
													手術12ヶ月後
													手術24ヶ月後
													手術前
													手術3～6ヶ月後
													手術12ヶ月後
													手術24ヶ月後
													手術前
													手術3～6ヶ月後
													手術12ヶ月後
													手術24ヶ月後
													手術前
													手術3～6ヶ月後
													手術12ヶ月後
													手術24ヶ月後
													手術前
													手術3～6ヶ月後
													手術12ヶ月後
													手術24ヶ月後
													手術前
													手術3～6ヶ月後
													手術12ヶ月後
													手術24ヶ月後
99													手術前
													手術3～6ヶ月後
													手術12ヶ月後
													手術24ヶ月後
100													手術前
													手術3～6ヶ月後
													手術12ヶ月後
													手術24ヶ月後
101													手術前
													手術3～6ヶ月後
													手術12ヶ月後
													手術24ヶ月後
102													手術前
													手術3～6ヶ月後
													手術12ヶ月後
													手術24ヶ月後
103													手術前
													手術3～6ヶ月後
													手術12ヶ月後
													手術24ヶ月後
104													手術前
													手術3～6ヶ月後
													手術12ヶ月後
													手術24ヶ月後
105													手術前
													手術3～6ヶ月後
													手術12ヶ月後
													手術24ヶ月後
106													手術前
													手術3～6ヶ月後
													手術12ヶ月後
													手術24ヶ月後
107													手術前
													手術3～6ヶ月後
													手術12ヶ月後
													手術24ヶ月後
108													手術前
													手術3～6ヶ月後
													手術12ヶ月後
													手術24ヶ月後
109													手術前
													手術3～6ヶ月後
													手術12ヶ月後
													手術24ヶ月後
110													手術前
													手術3～6ヶ月後
													手術12ヶ月後
													手術24ヶ月後
111													手術前
													手術3～6ヶ月後
													手術12ヶ月後
													手術24ヶ月後
112													手術前
													手術3～6ヶ月後
													手術12ヶ月後
													手術24ヶ月後
113													手術前
													手術3～6ヶ月後
													手術12ヶ月後
													手術24ヶ月後
114													手術前
													手術3～6ヶ月後
													手術12ヶ月後
													手術24ヶ月後
115													手術前
													手術3～6ヶ月後
													手術12ヶ月後
													手術24ヶ月後
116													手術前
													手術3～6ヶ月後
													手術12ヶ月後
													手術24ヶ月後
117													手術前
													手術3～6ヶ月後
													手術12ヶ月後
													手術24ヶ月後
118													手術前
													手術3～6ヶ月後
													手術12ヶ月後
													手術24ヶ月後
119													手術前
													手術3～6ヶ月後
													手術12ヶ月後
													手術24ヶ月後
120													手術前
													手術3～6ヶ月後
													手術12ヶ月後
													手術24ヶ月後
121													手術前
													手術3～6ヶ月後
													手術12ヶ月後
													手術24ヶ月後
122													手術前
													手術3～6ヶ月後
													手術12ヶ月後
													手術24ヶ月後
123													手術前
													手術3～6ヶ月後
													手術12ヶ月後
													手術24ヶ月後
124													手術前
													手術3～6ヶ月後
													手術12ヶ月後
													手術24ヶ月後
125													手術前
													手術3～6ヶ月後
													手術12ヶ月後
													手術24ヶ月後
126													手術前
													手術3～6ヶ月後
													手術12ヶ月後
													手術24ヶ月後
127													手術前
													手術3～6ヶ月後
													手術12ヶ月後
													手術24ヶ月後
128													手術前
													手術3～6ヶ月後
													手術12ヶ月後
													手術24ヶ月後
129													手術前
													手術3～6ヶ月後
													手術12ヶ月後
													手術24ヶ月後
130													手術前
													手術3～6ヶ月後
													手術12ヶ月後
													手術24ヶ月後
131													手術前
													手術3～6ヶ月後
													手術12ヶ月後
													手術24ヶ月後
132													手術前
													手術3～6ヶ月後
													手術12ヶ月後
													手術24ヶ月後
133													手術前
													手術3～6ヶ月後
													手術12ヶ月後
													手術24ヶ月後
134													手術前
													手術3～6ヶ月後
													手術12ヶ月後
													手術24ヶ月後
135													手術前
													手術3～6ヶ月後
													手術12ヶ月後
													手術24ヶ月後
136													手術前
													手術3～6ヶ月後
													手術12ヶ月後
													手術24ヶ月後
137													手術前
													手術3～6ヶ月後
													手術12ヶ月後
													手術24ヶ月後
138													手術前
													手術3～6ヶ月後
													手術12ヶ月後
													手術24ヶ月後
139													手術前
													手術3～6ヶ月後
													手術12ヶ月後
													手術24ヶ月後
140													手術前
													手術3～6ヶ月後
													手術12ヶ月後
													手術24ヶ月後
141													手術前
													手術3～6ヶ月後
													手術12ヶ月後
													手術24ヶ月後
142													手術前
													手術3～6ヶ月後
													手術12ヶ月後
													手術24ヶ月後
143													手術前
													手術3～6ヶ月後
													手術12ヶ月後
													手術24ヶ月後
144													手術前
													手術3～6ヶ月後
													手術12ヶ月後
													手術24ヶ月後
145													手術前
													手術3～6ヶ月後
													手術12ヶ月後
													手術24ヶ月後
146													手術前
													手術3～6ヶ月後
													手術12ヶ月後
													手術24ヶ月後
147													手術前
													手術3～6ヶ月後
													手術12ヶ月後
													手術24ヶ月後
148													手術前
													手術3～6ヶ月後
													手術12ヶ月後
													手術24ヶ月後
149													手術前
													手術3～6ヶ月後
													手術12ヶ月後
													手術24ヶ月後
150													手術前
													手術3～6ヶ月後
													手術12ヶ月後
													手術24ヶ月後
151													手術前
													手術3～6ヶ月後
													手術12ヶ月後
													手術24ヶ月後
152													手術前
													手術3～6ヶ月後
													手術12ヶ月後
													手術24ヶ月後
153													手術前
													手術3～6ヶ月後
													手術12ヶ月後
													手術24ヶ月後
154													手術前
													手術3～6ヶ月後
													手術12ヶ月後
													手術24ヶ月後
155													手術前
													手術3～6ヶ月後
													手術12ヶ月後
													手術24ヶ月後
156													手術前
													手術3～6ヶ月後
													手術12ヶ月後
													手術24ヶ月後
157													手術前
													手術3～6ヶ月後
													手術12ヶ月後
													手術24ヶ月後
158													手術前
													手術3～6ヶ月後
													手術12ヶ月後
													手術24ヶ月後
159													手術前
													手術3～6ヶ月後
													手術12ヶ月後
													手術24ヶ月後
160													手術前
													手術3～6ヶ月後
													手術12ヶ月後
													手術24ヶ月後
161													手術前
													手術3～6ヶ月後
													手術12ヶ月後
													手術24ヶ月後
162													手術前
													手術3～6ヶ月後
													手術12ヶ月後
													手術24ヶ月後
163													手術前
													手術3～6ヶ月後
													手術12ヶ月後
													手術24ヶ月後
164													手術前
													手術3～6ヶ月後
													手術12ヶ月後
													手術24ヶ月後
165													手術前
													手術3～6ヶ月後
													手術12ヶ月後
													手術24ヶ月後
166													手術前
													手術3～6ヶ月後
													手術12ヶ月後
													手術24ヶ月後
167													手術前
													手術3～6ヶ月後
													手術12ヶ月後
													手術24ヶ月後
168													手術前
													手術3～6ヶ月後
													手術12ヶ月後
													手術24ヶ月後
169													手術前
													手術3～6ヶ月後
													手術12ヶ月後
													手術24ヶ月後
170													手術前
													手術3～6ヶ月後
													手術12ヶ月後
													手術24ヶ月後
171													手術前
													手術3～6ヶ月後
													手術12ヶ月後
													手術24ヶ月後
172													手術前
													手術3～6ヶ月後
													手術12ヶ月後
													手術24ヶ月後
173													手術前
													手術3～6ヶ月後
													手術12ヶ月後
													手術24ヶ月後
174													手術前
													手術3～6ヶ月後
													手術12ヶ月後
													手術24ヶ月後
175													手術前
													手術3～6ヶ月後
													手術12ヶ月後
													手術24ヶ月後
176													手術前
													手術3～6ヶ月後
													手術12ヶ月後
													手術24ヶ月後
177													手術前
													手術3～6ヶ月後
													手術12ヶ月後
													手術24ヶ月後
178													手術前
													手術3～6ヶ月後
													手術12ヶ月後
													手術24ヶ月後
179													手術前
													手術3～6ヶ月後
													手術12ヶ月後
													手術24ヶ月後
180													手術前
													手術3～6ヶ月後
													手術12ヶ月後
													手術24ヶ月後
181													手術前
													手術3～6ヶ月後
													手術12ヶ月後
													手術24ヶ月後
182													手術前
													手術3～6ヶ月後
													手術12ヶ月後
													手術24ヶ月後
183													手術前
													手術3～6ヶ月後
													手術12ヶ月後
													手術24ヶ月後
184													手術前
													手術3～6ヶ月後
													手術12ヶ月後
													手術24ヶ月後
185													手術前
													手術3～6ヶ月後
													手術12ヶ月後
													手術24ヶ月後
186													手術前
													手術3～6ヶ月後
													手術12ヶ月後
													手術24ヶ月後
187													手術前
													手術3～6ヶ月後
													手術12ヶ月後
													手術24ヶ月後
188													手術前
													手術3～6ヶ月後
													手術12ヶ月後
													手術24ヶ月後
189													手術前
													手術3～6ヶ月後
													手術12ヶ月後
													手術24ヶ月後
190													手術前
													手術3～6ヶ月後
													手術12ヶ月後
													手術24ヶ月後
191													手術前
													手術3～6ヶ月後
													手術12ヶ月後
													手術24ヶ月後
192													手術前
													手術3～6ヶ月後
													手術12ヶ月後
													手術24ヶ月後
193													手術前
													手術3～6ヶ月後
													手術12ヶ月後
													手術24ヶ月後
194													手術前
													手術3～6ヶ月後
													手術12ヶ月後
													手術24ヶ月後
195													手術前
													手術3～6ヶ月後
													手術12ヶ月後
													手術24ヶ月後
196													手術前
													手術3～6ヶ月後
													手術12ヶ月後
													手術24ヶ月後
197													手術前
													手術3～6ヶ月後
													手術12ヶ月後
													手術24ヶ月後
198													手術前
													手術3～6ヶ月後
													手術12ヶ月後
													手術24ヶ月後
199													手術前
													手術3～6ヶ月後
													手術12ヶ月後
													手術24ヶ月後
200													手術前
													手術3～6ヶ月後
													手術12ヶ月後
													手術24ヶ月後
201													手術前
													手術3～6ヶ月後
													手術12ヶ月後
													手術24ヶ月後
202													手術前
													手術3～6ヶ月後
													手術12ヶ月後
													手術24ヶ月後
203													手術前
													手術3～6ヶ月後
													手術12ヶ月後
													手術24ヶ月後
204													手術前
													手術3～6ヶ月後
													手術12ヶ月後
													手術24ヶ月後
205													手術前
													手術3～6ヶ月後
													手術12ヶ月後
													手術24ヶ月後
206													手術前
													手術3～6ヶ月後
													手術12ヶ月後
													手術24ヶ月後
207													手術前
													手術3～6ヶ月後
													手術12ヶ月後
													手術24ヶ月後
208													手術前
													手術3～6ヶ月後
													手術12ヶ月後
													手術24ヶ月後
209													手術前
													手術3～6ヶ月後
													手術12ヶ月後
													手術24ヶ月後
210													手術前
													手術3～6ヶ月後
													手術12ヶ月後
													手術24ヶ月後
211													手術前
													手術3～6ヶ月後
													手術12ヶ月後
													手術24ヶ月後
212													手術前
													手術3～6ヶ月後
													手術12ヶ月後
													手術24ヶ月後
213													手術前
													手術3～6ヶ月後
													手術12ヶ月後
													手術24ヶ月後
214													手術前
													手術3～6ヶ月後
													手術12ヶ月後
													手術24ヶ月後
215													手術前
													手術3～6ヶ月後
													手術12ヶ月後
													手術24ヶ月後
216													手術前
													手術3～6ヶ月後
													手術12ヶ月後
													手術24ヶ月後
217													手術前
													手術3～6ヶ月後
													手術12ヶ月後
													手術24ヶ月後
218													手術前
													手術3～6ヶ月後
													手術12ヶ月後
													手術24ヶ月後
219													手術前
													手術3～6ヶ月後
													手術12ヶ月後
													手術24ヶ月後
220													手術前
													手術3～6ヶ月後
													手術12ヶ月後
													手術24ヶ月後
221													手術前
													手術3～6ヶ月後
													手術12ヶ月後
													手術24ヶ月後
222													手術前
													手術3～6ヶ月後
													手術12ヶ月後
													手術24ヶ月後
223													手術前
													手術3～6ヶ月後
													手術12ヶ月後
													手術24ヶ月後
224													手術前
													手術3～6ヶ月後
													手術12ヶ月後
													手術24ヶ月後
225													手術前
													手術3～6ヶ月後
													手術12ヶ月後
													手術24ヶ月後
226													手術前
													手術3～6ヶ月後
													手術12ヶ月後
													手術24ヶ月後
227													手術前
													手術3～6ヶ月後
													手術12ヶ月後
													手術24ヶ月後
228													手術前
													手術3～6ヶ月後
													手術12ヶ月後
													手術24ヶ月後
229													手術前
													手術3～6ヶ月後
													手術12ヶ月後
													手術24ヶ月後
230													手術前
													手術3～6ヶ月後
													手術12ヶ月後
													手術24ヶ月後
231													手術前
													手術3～6ヶ月後
													手術12ヶ月後
													手術24ヶ月後
232													手術前
													手術3～6ヶ月後
													手術12ヶ月後
													手術24ヶ月後
233													手術前
													手術3～6ヶ月後
													手術12ヶ月後
													手術24ヶ月後
234													手術前
													手術3～6ヶ月後
													手術12ヶ月後
													手術24ヶ月後
235													手術前
													手術3～6ヶ月後
													手術12ヶ月後
													手術24ヶ月後
236													手術前
													手術3～6ヶ月後
													手術12ヶ月後
													手術24ヶ月後
237													手術前
													手術3～6ヶ月後
													手術12ヶ月後
													手術24ヶ月後
238													手術前
													手術3～6ヶ月後
													手術12ヶ月後
													手術24ヶ月後
239													手術前
													手術3～6ヶ月後
													手術12ヶ月後
													手術24ヶ月後
240													手術前
													手術3～6ヶ月後
													手術12ヶ月後
													手術24ヶ月後
241													手術前
													手術3～6ヶ月後
													手術12ヶ月後
													手術24ヶ月後
242													手術前
													手術3～6ヶ月後
													手術12ヶ月後
													手術24ヶ月後
243													手術前
													手術3～6ヶ月後
													手術12ヶ月後
													手術24ヶ月後
244													手術前
													手術3～6ヶ月後
													手術12ヶ月後
													手術24ヶ月後
245													手術前
													手術3～6ヶ月後
													手術12ヶ月後
													手術24ヶ月後
246													手術前
													手術3～6ヶ月後
													手術12ヶ月後
													手術24ヶ月後
247													手術前
													手術3～6ヶ月後
													手術12ヶ月後
													手術24ヶ月後
248													手術前
													手術3～6ヶ月後
													手術12ヶ月後
													手術24ヶ月後
249													手術前
													手術3～6ヶ月後
													手術12ヶ月後
													手術24ヶ月後
250													手術前
													手術3～6ヶ月後
													手術12ヶ月後
													手術24ヶ月後
251													手術前
													手術3～6ヶ月後
													手術12ヶ月後
													手術24ヶ月後
252													手術前
													手術3～6ヶ月後
													手術12ヶ月後
													手術24ヶ月後
253													手術前
													手術3～6ヶ月後
													手術12ヶ月後
													手術24ヶ月後
254													手術前
													手術3～6ヶ月後
													手術12ヶ月後
													手術24ヶ月後
255													手術前
													手術3～6ヶ月後
													手術12ヶ月後
													手術24ヶ月後
256													手術前
													手術3～6ヶ月後
													手術12ヶ月後
													手術24ヶ月後
257													手術前
													手術3～6ヶ月後
													手術12ヶ月後
													手術24ヶ月後
258													手術前
													手術3～6ヶ月後
													手術12ヶ月後
													手術24ヶ月後
259													手術前
													手術3～6ヶ月後
													手術12ヶ月後
													手術24ヶ月後
260													手術前
													手術3～6ヶ月後
													手術12ヶ月後
													手術24ヶ月後
261													手術前
													手術3～6ヶ月後
													手術12ヶ月後
													手術24ヶ月後
262													手術前
													手術3～6ヶ月後
													手術12ヶ月後
													手術24ヶ月後
263													手術前
													手術3～6ヶ月後
													手術12ヶ月後
													手術24ヶ月後
264													手術前
													手術3～6ヶ月後
													手術12ヶ月後
													手術24ヶ月後
265													手術前
													手術3～6ヶ月後
													手術12ヶ月後
													手術24ヶ月後
266													手術前
													手術3～6ヶ月後
													手術12ヶ月後
													手術24ヶ月後
267													手術前
													手術3～6ヶ月後
													手術12ヶ月後
													手術24ヶ月後
268													手術前
													手術3～6ヶ月後
													手術12ヶ月後
													手術24ヶ月後
269													手術前
													手術3～6ヶ月後
													手術12ヶ月後
													手術24ヶ月後
270													手術前
													手術3～6ヶ月後
													手術12ヶ月後
													手術24ヶ月後
271													手術前
													手術3～6ヶ月後
													手術12ヶ月後
													手術24ヶ月後
272													手術前
													手術3～6ヶ月後
													手術12ヶ月後
													手術24ヶ月後
273													手術前
													手術3～6ヶ月後
													手術12ヶ月後
													手術24ヶ月後
274													手術前
													手術3～6ヶ月後
													手術12ヶ月後
													手術24ヶ月後
275													手術前
													手術3～6ヶ月後
													手術12ヶ月後
													手術24ヶ月後
276													手術前
													手術3～6ヶ月後
													手術12ヶ月後
													手術24ヶ月後
277													手術前
													手術3～6ヶ月後
													手術12ヶ月後
													手術24ヶ月後
278													手術前
													手術3～6ヶ月後
													手術12ヶ月後
													手術24ヶ月後
279													手術前
													手術3～6ヶ月後
													手術12ヶ月後
													手術24ヶ月後
280													手術前
													手術3～6ヶ月後
													手術12ヶ月後
													手術24ヶ月後
281													手術前
													手術3～6ヶ月後
													手術12ヶ月後
													手術24ヶ月後
282													手術前
													手術3～6ヶ月後
													手術12ヶ月後
													手術24ヶ月後
283													手術前
													手術3～6ヶ月後
													手術12ヶ月後
													手術24ヶ月後
284													手術前
													手術3～6ヶ月後
													手術12ヶ月後
													手術24ヶ月後
285													手術前
													手術3～6ヶ月後
													手術12ヶ月後
													手術24ヶ月後
286													手術前
													手術3～6ヶ月後
													手術12ヶ月後
													手術24ヶ月後
287													手術前
													手術3～6ヶ月後
													手術12ヶ月後
													手術24ヶ月後
288													手術前
													手術3～6ヶ月後
													手術12ヶ月後
													手術24ヶ月後
289													手術前
													手術3～6ヶ月後
													手術12ヶ月後
													手術24ヶ月後
290													手術前
													手術3～6ヶ月後
													手術12ヶ月後
													手術24ヶ月後
291													手術前
													手術3～6ヶ月後
													手術12ヶ月後
													手術24ヶ月後
292													手術前
													手術3～6ヶ月後
													手術12ヶ月後
													手術24ヶ月後
293													手術前
													手術3～6ヶ月後
													手術12ヶ月後
													手術24ヶ月後
294													手術前
													手術3～6ヶ月後
													手術12ヶ月後
													手術24ヶ月後
295													手術前
													手術3～6ヶ月後
													手術12ヶ月後
													手術24ヶ月後
296													手術前
													手術3～6ヶ月後
													手術12ヶ月後
													手術24ヶ月後
297													手術前
													手術3～6ヶ月後
													手術12ヶ月後
													手術24ヶ月後
298													手術前
													手術3～6ヶ月後
													手術12ヶ月後
													手術24ヶ月後
299													手術前
													手術3～6ヶ月後
													手術12ヶ月後
													手術24ヶ月後
300													手術前
													手術3～6ヶ月後
													手術12ヶ月後
													手術24ヶ月後
[truncated: 196 more columns]

## Sheet: 術前
No													腰の痛み（ＮＲＳ）							患者情報						健康について（ＳＦ３６．Ｖ２、Ｖ１）					EQ-5D					患者ID	患者氏名カナ	病名			術式		高位			手術日
	年齢	性別	Modic	長時間の座位で腰が辛い	長時間の座位後立上がり腰痛	長時間の座位でモゾモゾ動く	年に数度の腰部激痛	重量物持上げでの痛み	洗面動作	前屈	ODI	RDQ	1	2	3	FABQ	JOA	BS-POP	SF-心理	年齢	身長	体重	BMI	喫煙1	喫煙2	5-(ｱ)	5-(ｲ)	5-(ｳ)	5-(ｴ)	5-(ｵ)	(ｱ)	(ｲ)	(ｳ)	(ｴ)	(ｵ)			①	②	③	①	②	①	②	③		椎間板ブロック	ブロック前	ブロック後
1	38	1	2	1	1	1	1	1	1	1	36	15	7	6	6	18	9	14		38	162	53	20.1951	2		3	3	5	6	6	2	2	2	2	1	40092156	ﾀｶﾊｼ ﾐｻｷ	腰椎椎間板変性症			PLIF	MEL	L4/L5			2012-03-15
2	42	0	1	1	0	NA	1	0	0	0	26	9	8	7	7	19	21	12		42	174		0	1	1	2	2	4	4	6	1	1	1	2	1	40093363	ｱﾘｲｽﾞﾐﾏｻｶｽﾞ	腰椎椎間板変性症			PLIF		L5/S			2012-04-02
3	72	1	0	1	1	1	0	1	1	1	44.4444	16	8	8	8	24	10	13		72	145	71	33.7693	2		1	3	3	3	5	2	1	2	2	2	40091310	ｲｻﾞﾜｴﾁｺ	腰椎椎間板変性症	腰椎すべり症		PLIF		L2/L3	L3/L4		2012-05-09	1
4	43	0	0	0	0	0	1	NA	1	0	35.5556	13	2	9	7	19	13	24		43	160	69	26.9531	2		6	6	2	1	2	1	1	2	3	2	40095805	ﾀｹﾀﾞ ｶｽﾞﾏｻ	腰椎椎間板変性症			PLIF	MED	L5/S			2012-06-27
5	47	1	1	1	1	1	1	1	1	1	42	13	6	7	7	23	10	15		47	166	54	19.5965	2		4	3	6	6	6	2	2	2	2	1	40096024	ｵｶ ﾁｴ	腰椎椎間板変性症			PLIF		L4/L5			2012-07-13	0
6	49	0	2	1	1	1	1	1	0	1	46.6667	12	7	6	7	24	12	16		49	165	60	22.0386	1	1	5	5	6	6	6	2	1	2	3	1	40033438	タカイ マサヒロ	腰椎椎間板変性症			PLIF		L4/L5			2013-08-01	1	10	3
7	23	0	0	0	1	1	0	1	0	NA	26.6667	6	5	0	2	16	16	15		23	156	60	24.6548	2		4	4	6	5	6	2	1	2	2	1	40071128	シミズ カツヤ	腰椎椎間板変性症			PLIF	MED	L4/L5			2013-08-22	1
8	43	0	2	0	1	NA	NA	1	0	1	24	9	6	3	4	16	16	13		43	179	78	24.3438	2		3	2	6	6	6	2	1	2	2	1	40097760	ｶﾊﾙｼｹﾞﾄ	腰椎椎間板変性症			PLIF		L4/L5			2012-10-05
9	73	1	1	0	0	0	1	1	1	0	42.2222	13	5	5	0	19	12	18		73	148	48	21.9138	2		5	5	2	2	2	2	1	2	2	2	40099176	ﾁﾊﾞﾂﾔｺ	腰椎椎間板変性症			PLIF		L4/L5			2012-11-08	1	10	0
10	49	0	0	1	1	1	1	0	1	1	34	11	1	1	1	21	18	19		49	169	72	25.2092	1		5	6	3	3	4	1	1	3	1	2	40098036	ﾂｶﾊﾗﾄｼﾕｷ	腰椎椎間板変性症			PLIF	MEL	L5/S			2012-11-09	1
11	45	1	0	1	1	1	0	1	1	0	34	18	8	8	3	20	9	23		45	167	60	21.5139	2		5	5	2	2	2	2	2	2	3	3	40097800	ｵｵｶﾜﾗｼﾞｪﾆﾌｧｰｼﾞｮｰﾝｽﾞ	腰椎椎間板変性症			PLIF		L5/S			2012-12-07	1	10	5
12	24	1	2	1	1	1	1	1	1	0	57.7778	19	7	6	4	23	7	26		24	160	65	25.3906	1	2	6	6	1	1	2	2	2	2	3	2	40100080	ﾆｼｵ ﾕｶ	腰椎椎間板変性症			PLIF		L4/L5			2012-12-13	1	10	4
13	39	0	1	1	1	NA	NA	1	1	NA	26		5	3	2	16	13	16		39	166	72	26.1286	1	1	3	2	6	4	5	1	1	2	2	2	40058373	ｱｻｶ ﾕｳｲﾁ	腰椎椎間板変性症			PLIF	MED	L4/L5			2013-01-28	0
14	66	1	0	1	0	1	1	1	0	0	46.6667	17	4	0	5	24	12	13		66	155	50	20.8117	2		5	2	6	6	6	1	1	3	2	1	40102696	ｲｼｳﾁ ﾐﾁﾖ	腰部脊柱管狭窄症	腰椎椎間板変性症		PLIF		L3/L4			2013-03-18	1
15	33	0	0	1	1	1	1	0	0	1	26	4	6	3	0	18	19	14		33	166	60	21.7738	1	1	2	2	5	6	6	1	1	1	2	1	40096183	ｺｲｽﾞﾐ ﾘｮｳ	腰椎椎間板変性症			PLIF		L5/S			2013-03-26	1
16	48	0	1	1	1	1	1	1	1	1	46	16	8	2	2	15	9	17		48	167	65	23.3067	1	1	6	5	4	5	5	2	2	3	2	2	40089031	ハヤシ コウジ	腰椎椎間板変性症			PLIF		L5/S			2013-04-12	1
17	58	0	1	0	0	1	1	1	1	0	22	6	2	4	0	15	19	19		58	177	1	0.319193	1		3	5	3	2	3	2	1	2	2	2	40104613	ｱｵｷ ﾕｳｿﾞｳ	腰椎椎間板変性症			PLIF	MEL	L5/S			2013-05-27	1
18	39	0	0	1	0	0	1	1	1	1	14	2				22	17	12		39	172	65	21.9713	1	2	4	4	5	5	5	1	1	1	2	1	40105152	ﾋﾗﾏﾂ ﾏｻｷ	腰椎椎間板変性症			PLIF		L5/S			2013-06-20	1
19	56	1	0	1	1	1	0	NA	0	0	35.5556	12	4	8	8	17	13	17		56	157	44	17.8506	2		4	2	6	5	5	2	1	2	3	2	40106460	トミヅカ ヨシコ	腰椎椎間板変性症	腰椎圧迫骨折		PLIF		L3/L4	L4/L5		2013-07-30	1	10	1
20	52	1	0	1	1	1	0	NA	1	0	35.5556	14	5	6	8	17		17		52		55	#DIV/0!	1		4	2	6	6	6	1	1	2	2	1	40105735	ｽｶﾞﾜﾗ ﾐﾕｷ	腰椎椎間板変性症			PLIF		L4/L5			2013-08-13	1
21	74	1	2	1	1	1	NA	1	0	NA	24.4444	4	5	5	0	3	11	20		74	147	50.8	23.5087	2		4	3	1	1	3	2	3	2	2	2	40091127	ｺﾊﾞﾔｼｾｲｺ	腰椎椎間板変性症			PLIF		L5/S			2013-09-02	1
22	77	0	0	0	1	1	0	1	1	0	46		6	0	6	14	1	13		77	160	61.5	24.0234	2		3	2	6	6	6	1	1	2	2	1	40100488	ﾀﾅｶ ｺｳｾｲ	腰椎椎間板変性症	外側ヘルニア		PLIF		L5/S			2013-10-11	1	10	2
23	25	0	0	1	1	1	NA	NA	1	1	48.8889	13	7	5	6	17	9	17		25	174	65	21.4692	2		5	5	3	3	4	2	1	2	3	1	40099914	ﾎﾝﾀﾞ ﾀﾂﾔ	腰椎椎間板変性症					L4/L5			2013-11-26	0
24	60	0	1	1	1	1	NA	NA	1	0	50	10	5	0	2	20	13	19		60	167	54	19.3625	1	1	4	4	3	5	5	2	1	2	2	2	40105841	ｿｳﾄﾒ ｾｲｿﾞｳ	腰椎椎間板変性症			PLIF		L4/L5			2013-12-10	1	10	5
25	46	1	0	1	1	1	NA	NA	1	1	72	24	6	10	8	20	0	29		46	161	58	22.3757	1	2	6	6	1	1	1	2	2	3	3	3	40111161	ﾋｶﾞ ﾕｳｺ	腰椎椎間板変性症			PLIF		L4/L5	L5/S		2014-01-14	1	10	3
26	60	0	0,0	1	1	0	1	1	1	1	20	5	7	2	0	11	18	11		60	180	72	22.2222	1	2	2	2	5	6	6	1	1	1	2	1	40071113	ｷﾘｭｳ ｶｽﾞﾀﾀﾞ	腰椎椎間板変性症			PLIF		L4/L5			2014-02-06	1	10	2
27	36	0	0	1	1	1	1	1	1	1	58	12	9	7	10	12	6	20		36	180	75	23.1481	1	2	6	4	1	2	2	2	2	2	3	2	40113617	ｺｶﾞﾜ ﾄﾓｶｽﾞ	腰椎椎間板変性症	腰椎すべり症		PLIF		L4/L5			2014-04-14	1	10	5
28	42	1	2	1	1	1	1	NA	NA	0	52	17	10	7	4	24	6	13		42	157	78	31.6443	1	1	3	3	5	6	6	2	1	2	3	1	40112693	ｱﾍﾞ ｹｲｺ	腰椎椎間板変性症			PLIF		L4/L5			2014-04-16	1	10	2
[truncated: 1 more columns]

## Sheet: 術前術後
No	患者情報					病名			術式			高位			手術日	アンケート 記載	患者情報											腰の痛み（オズウェストリー）														椎間板ヘルニア（ＲＤＱ）
	年齢	ODI	RDQ	BS-POP	FABQ	①	②	③	①	②	③	①	②	③			年齢	性別	身長	体重	仕事1	仕事2	婚姻状態	喫煙1	喫煙2	飲酒	睡眠	1	2	3	4	5	6	7	8	9	10	ODI		11-1	11-2	1	2	3	4	5	6	7	8
1	38	36	15	14	18	腰椎椎間板変性症			PLIF	MEL		L4/L5			2012-03-15	手術前	38	2	162	53	2		1	2		2	3	3	1	1	1	2	2	1	2	3	2	36				2	2	2	1	2	1	2	2
				0	0											手術3～6ヶ月後
				0	0											手術12ヶ月後
				0	0											手術24ヶ月後
2	42	26	9	12	19	腰椎椎間板変性症			PLIF			L5/S			2012-04-02	手術前	42	1	174		1	3	1	1	1	2	3	2	1	1	1	2	2	0	1	2	1	26		2	2～3日	2	2	2	1	1	2	1	2
				0	0											手術3～6ヶ月後
		10	0	11	5											手術12ヶ月後			174	90	1	3	1	1	1	2	2	1	0	0	0	1	1	0	0	2	0	10		0		1	1	1	1	1	1	1	1
				0	0											手術24ヶ月後
3	72	44.4444	16	13	24	腰椎椎間板変性症	腰椎すべり症		PLIF			L2/L3	L3/L4		2012-05-09	手術前	72	2	145	71	1	4	1	2		2	2	3	2	3	3	2	2	1		3	1	44.4444				1	2	2	1	2	2	2	2
		35.5556	16	14	12											手術3～6ヶ月後			145	63	1	4	1	2		2	4	2	1	1	2	2	3	0		3	2	35.5556		2		1	2	2	1	2	1	2	2
		22		13	12											手術12ヶ月後			145	65	2		1	2		2	4	2	1	1	1	1	2	0	1	1	1	22
				0	0											手術24ヶ月後
4	43	35.5556	13	24	19	腰椎椎間板変性症			PLIF	MED		L5/S			2012-06-27	手術前	43	1	160	69	1	4	1	2		2	2	4	1	1	1	1	4	1		2	1	35.5556		1		2	2	2	1	1	2	1	1
		14		14	22											手術3～6ヶ月後			160	64	1	3	1	2		2	4	1	0	1	1	1	1	1	0	0	1	14		0
		10	0	17	15											手術12ヶ月後			160	56	1	3	1	1	2	2	3	1	0	1	0	1	1	1	0	0	0	10		0		1	1	1	1	1	1	1	1
				0	0											手術24ヶ月後
5	47	42	13	15	23	腰椎椎間板変性症			PLIF			L4/L5			2012-07-13	手術前	47	2	166	54	1	1	1	2		2	3	3	2	3	1	1	2	2	5	1	1	42		1		2	2	1	1	1	2	2	1
				0	0											手術3～6ヶ月後
				0	0											手術12ヶ月後
				0	0											手術24ヶ月後
6	49	46.6667	12	16	24	腰椎椎間板変性症			PLIF	MEL		L4/L5			2013-08-01	手術前	49	1	165	60	1	1	3	1	1	1	1	3	1	3	2	3	3	2		2	2	46.6667		2	1ヶ月全体	1	2	2	1	2	2	2	2
		28.8889	5	13	20											手術3～6ヶ月後			165	63	1	4	3	1	1	1	4	3	0	2	1	2	2	0		1	2	28.8889		2	1ヶ月全体	1	2	1	1	1	1	1	1
		40	14	14	24											手術12ヶ月後			165	60	1	1	3	1	1	1	1	3	1	1	2	3	3	1		3	1	40		2	1ヶ月全体	2	2	2	2	2	2	1	2
				0	0											手術24ヶ月後
7	23	26.6667	6	15	16	腰椎椎間板変性症			PLIF	MED		L4/L5			2013-08-22	手術前	23	1	156	60	1	1	2	2		1	3	3	1	1	1	2	2	0		1	1	26.6667				2	2	1	1	1	2	1	1
		8.88889	5	13	19											手術3～6ヶ月後			156	58	1	1	2	2		1	5	1	1	1	0	1	0	0		0	0	8.88889		0		1	2	1	1	2	2	1	1
		6.66667	0	13	10											手術12ヶ月後			156	58	1	1	2	2		1	3	1	1	0	0	1	0	0		0	0	6.66667				1	1	1	1	1	1	1	1
				0	0											手術24ヶ月後
8	43	24	9	13	16	腰椎椎間板変性症			PLIF			L4/L5			2012-10-05	手術前	43	1	179	78	1	1	1	2		2	4	2	1	1	1	2	2	0	1	1	1	24		2	4日以上	2	2	2	1	1	2	1	1
		8		12	16											手術3～6ヶ月後			179	78	1	4	1	2		2	4	1	1	1	0	0	0	0	1	0	0	8		2	1ヶ月全体
				0	0											手術12ヶ月後
				0	0											手術24ヶ月後
9	73	42.2222	13	18	19	腰椎椎間板変性症			PLIF			L4/L5			2012-11-08	手術前	73	2	148	48	2		1	2		2	2	2	2	3	1	4	2	1		3	1	42.2222				2	2	2	1	2	2	2	1
		26.6667		15	16											手術3～6ヶ月後			149	47	2		1	2		2	2	1	1	1	2	1	2	1		2	1	26.6667
		20	5	13	18											手術12ヶ月後			148	48	2		1	2		2	2	1	1	2	1	1	1	0		2	0	20						2	1	2	1	1	2
				0	0											手術24ヶ月後
10	49	34	11	19	21	腰椎椎間板変性症			PLIF	MEL		L5/S			2012-11-09	手術前	49	1	169	72	1	3	1	1		1	3	1	0	4	1	1	2	1	5	1	1	34		2	1ヶ月全体	2	2	2	2	1	1	1	2
		20	9	18	17											手術3～6ヶ月後			170	73	2		1	1		2	3	1	1	4	0	1	0	0		2	0	20		0		2	2	2	1	1	1	1	2
		15.5556	5	14	18											手術12ヶ月後			170	73	1	3	1	1	1	2	2	1	0	3	0	1	0	0		2	0	15.5556		0		1	2	2	1	1	1	1	2
				0	0											手術24ヶ月後
11	45	34	18	23	20	腰椎椎間板変性症			PLIF			L5/S			2012-12-07	手術前	45	2	167	60	2		1	2		2	3	3	1	1	1	2	2	1	3	1	2	34				1	2	2	1	2	2	2	2
		18	13	16	12											手術3～6ヶ月後			167	59	2		1	1		2	2	1	1	1	0	1	1	0	1	2	1	18				1	2	1	1	2	2	2	2
				0	0											手術12ヶ月後
				0	0											手術24ヶ月後
12	24	57.7778	19	26	23	腰椎椎間板変性症			PLIF			L4/L5			2012-12-13	手術前	24	2	160	65	2		2	1	2	1	5	4	3	3	1	4	4	1		3	3	57.7778				2	2	2	1	2	2	2	2
				0	0											手術3～6ヶ月後
				0	0											手術12ヶ月後
				0	0											手術24ヶ月後
13	39	26		16	16	腰椎椎間板変性症			PLIF	MED		L4/L5			2013-01-28	手術前	39	1	166	72	1	4	1	1	1	2	4	2	1	3	0	2	2	0	1	1	1	26		2	2～3日
				0	0											手術3～6ヶ月後
				0	0											手術12ヶ月後
				0	0											手術24ヶ月後
14	66	46.6667	17	13	24	腰部脊柱管狭窄症	腰椎椎間板変性症		PLIF			L3/L4			2013-03-18	手術前	66	2	155	50	2		1	2		2	3	1	1	3	1	3	4	0		3	5	46.6667				2	2	2	2	2	2	1	2
		44.4444	14	14	16											手術3～6ヶ月後			155	50	2		1	2		2	3	1	2	4		3	2	0		3	5	44.4444				2	1	2	2	2	2	2	2
				0	0											手術12ヶ月後
				0	0											手術24ヶ月後
15	33	26	4	14	18	腰椎椎間板変性症			PLIF			L5/S			2013-03-26	手術前	33	1	166	60	1	4	3	1	1	2	3	2	1	1	0	2	2	1	1	2	1	26		0		1	2	1	1	1	1	1	1
		18	2	15	13											手術3～6ヶ月後			167	64	1	4	3	1	1	2	3	1	0	0	0	1	0	0	5	2	0	18		0		1	2	1	1	1	1	1	1
		14	1	16	8											手術12ヶ月後			167	61	1	4	3	1	2	2	2	1	1	0	1	1	0	1	1	1	0	14		0		1	2	1	1	1	1	1	1
				0	0											手術24ヶ月後
16	48	46	16	17	15	腰椎椎間板変性症			PLIF			L5/S			2013-04-12	手術前	48	1	167	65	2		1	1	1	2	2	3	2	3	2	2	3	1	3	2	2	46		1		2	2	2	1	1	2	1	2
				0	0											手術3～6ヶ月後
				0	0											手術12ヶ月後
				0	0											手術24ヶ月後
17	58	22	6	19	15	腰椎椎間板変性症			PLIF	MEL		L5/S			2013-05-27	手術前	58	1	177	1	1	3	2	1		2	1	1	1	3	0	1	1	0	1	2	1	22		0		1	2	2	1	1	2	1	1
				0	0											手術3～6ヶ月後
				0	0											手術12ヶ月後
				0	0											手術24ヶ月後
18	39	14	2	12	22	腰椎椎間板変性症			PLIF			L5/S			2013-06-20	手術前	39	1	172	65	1	4	1	1	2	2	4	1	1	2	0	1	0	0	0	1	1	14		0		1	1	1	1	1	1	1	1
				0	0											手術3～6ヶ月後
				0	0											手術12ヶ月後
				0	0											手術24ヶ月後
19	56	35.5556	12	17	17	腰椎椎間板変性症	腰椎圧迫骨折		PLIF			L3/L4	L4/L5		2013-07-30	手術前	56	2	157	44	2		1	2		2	4	4	1	1	1	2	3	0		3	1	35.5556				2	2	2	1	2	2	1	2
				0	0											手術3～6ヶ月後
				0	0											手術12ヶ月後
				0	0											手術24ヶ月後
20	52	35.5556	14	17	17	腰椎椎間板変性症			PLIF			L4/L5			2013-08-13	手術前	52	2		55	2		1	1		2	4	2	1	1	1	2	3	1		3	2	35.5556				2	2	1	2	2	2	1	1
				0	0											手術3～6ヶ月後
				0	0											手術12ヶ月後
				0	0											手術24ヶ月後
21	74	24.4444	4	20	3	腰椎椎間板変性症			PLIF			L5/S			2013-09-02	手術前	74	2	147	50.8	2			2		2	1	2	3	1	1	1	1	0		1	1	24.4444				1	1	2	1	1	1	1	2
				0	0											手術3～6ヶ月後
				0	0											手術12ヶ月後
				0	0											手術24ヶ月後
22	77	46		13	14	腰椎椎間板変性症	外側ヘルニア		PLIF			L5/S			2013-10-11	手術前	77	1	160	61.5	1	4	1	2		2	2	2	1	4	3	1	3	0	5	1	3	46		1
				0	0											手術3～6ヶ月後
				0	0											手術12ヶ月後
				0	0											手術24ヶ月後
23	25	48.8889	13	17	17	腰椎椎間板変性症						L4/L5			2013-11-26	手術前	25	1	174	65	2		2	2		1	3	3	3	2	1	3	3	1		3	3	48.8889		2	1ヶ月全体	2	2	2	2	1	2	1	1
				0	0											手術3～6ヶ月後
				0	0											手術12ヶ月後
				0	0											手術24ヶ月後
24	60	50	10	19	20	腰椎椎間板変性症			PLIF			L4/L5	L5/S		2013-12-10	手術前	60	1	167	54	2		4	1	1	2	1	2	2	3	1	3	3	1	5	3	2	50		2	10日以上	2	2	2	1	1	2	1	1
				0	0											手術3～6ヶ月後
				0	0											手術12ヶ月後
				0	0											手術24ヶ月後
25	46	72	24	29	20	腰椎椎間板変性症			PLIF			L4/L5	L5/S		2014-01-14	手術前	46	2	161	58	1	1	1	1	2	2	2	4	3	4	3	3	4	3	5	4	3	72		2	4日以上	2	2	2	2	2	2	2	2
				0	0											手術3～6ヶ月後
				0	0											手術12ヶ月後
				0	0											手術24ヶ月後
26	60	20	5	11	11	腰椎椎間板変性症			PLIF			L4/L5			2014-02-06	手術前	60	1	180	72	1	1	1	1	2	1	3	2	0	1	0	1	2	1		2	1	20		2	1日のみ	1	1	2	1	1	1	1	1
				0	0											手術3～6ヶ月後
				0	0											手術12ヶ月後
				0	0											手術24ヶ月後
27	36	58	12	20	12	腰椎椎間板変性症	腰椎すべり症		PLIF			L4/L5			2014-04-14	手術前	36	1	180	75	2		1	1	2	1	2	4	2	1	1	3	1	2	5	5	5	58				2	2	2	1	2	2	1	2
				0	0											手術3～6ヶ月後
				0	0											手術12ヶ月後
				0	0											手術24ヶ月後
28	42	52	17	13	24	腰椎椎間板変性症			PLIF			L4/L5			2014-04-16	手術前	42	2	157	78	1	4	3	1	1	2	2	4	3	1	2	3	3	2		3	5	52		2		2	2	2	1	2	2	2	2
				0	0											手術3～6ヶ月後
				0	0											手術12ヶ月後
				0	0											手術24ヶ月後
[truncated: 117 more columns]

## Sheet: 術前60歳以下
No	患者情報												腰の痛み（ＮＲＳ）													健康について（ＳＦ３６．Ｖ２、Ｖ１）					EQ-5D					患者ID	患者氏名カナ	病名			術式		高位			手術日
	年齢	性別	Modic	長時間の座位で腰が辛い	長時間の座位後立上がり腰痛	長時間の座位でモゾモゾ動く	年に数度の腰部激痛	重量物持上げでの痛み	洗面動作	前屈	ODI	RDQ	1	2	3	FABQ	JOA	BS-POP	SF-心理		身長	体重	BMI	喫煙1	喫煙2	5-(ｱ)	5-(ｲ)	5-(ｳ)	5-(ｴ)	5-(ｵ)	(ｱ)	(ｲ)	(ｳ)	(ｴ)	(ｵ)			①	②	③	①	②	①	②	③		椎間板ブロック	ブロック前	ブロック後
1	38	1	2	1	1	1	1	1	1	1	36	15	7	6	6	18	9	14			162	53	20.1951	2		3	3	5	6	6	2	2	2	2	1	40092156	ﾀｶﾊｼ ﾐｻｷ	腰椎椎間板変性症			PLIF	MEL	L4/L5			2012-03-15
2	42	0	1	1	0	NA	1	0	0	0	26	9	8	7	7	19	21	12			174		0	1	1	2	2	4	4	6	1	1	1	2	1	40093363	ｱﾘｲｽﾞﾐﾏｻｶｽﾞ	腰椎椎間板変性症			PLIF		L5/S			2012-04-02
3	43	0	0	0	0	0	1	NA	1	0	35.5556	13	2	9	7	19	13	24			160	69	26.9531	2		6	6	2	1	2	1	1	2	3	2	40095805	ﾀｹﾀﾞ ｶｽﾞﾏｻ	腰椎椎間板変性症			PLIF	MED	L5/S			2012-06-27
4	47	1	1	1	1	1	1	1	1	1	42	13	6	7	7	23	10	15			166	54	19.5965	2		4	3	6	6	6	2	2	2	2	1	40096024	ｵｶ ﾁｴ	腰椎椎間板変性症			PLIF		L4/L5			2012-07-13	0
5	49	0	2	1	1	1	1	1	0	1	46.6667	12	7	6	7	24	12	16			165	60	22.0386	1	1	5	5	6	6	6	2	1	2	3	1	40033438	タカイ マサヒロ	腰椎椎間板変性症			PLIF		L4/L5			2013-08-01	1	10	3
6	23	0	0	0	1	1	0	1	0	NA	26.6667	6	5	0	2	16	16	15			156	60	24.6548	2		4	4	6	5	6	2	1	2	2	1	40071128	シミズ カツヤ	腰椎椎間板変性症			PLIF	MED	L4/L5			2013-08-22	1
7	43	0	2	0	1	NA	NA	1	0	1	24	9	6	3	4	16	16	13			179	78	24.3438	2		3	2	6	6	6	2	1	2	2	1	40097760	ｶﾊﾙｼｹﾞﾄ	腰椎椎間板変性症			PLIF		L4/L5			2012-10-05
8	49	0	0	1	1	1	1	0	1	1	34	11	1	1	1	21	18	19			169	72	25.2092	1		5	6	3	3	4	1	1	3	1	2	40098036	ﾂｶﾊﾗﾄｼﾕｷ	腰椎椎間板変性症			PLIF	MEL	L5/S			2012-11-09	1
9	45	1	0	1	1	1	0	1	1	0	34	18	8	8	3	20	9	23			167	60	21.5139	2		5	5	2	2	2	2	2	2	3	3	40097800	ｵｵｶﾜﾗｼﾞｪﾆﾌｧｰｼﾞｮｰﾝｽﾞ	腰椎椎間板変性症			PLIF		L5/S			2012-12-07	1	10	5
10	24	1	2	1	1	1	1	1	1	0	57.7778	19	7	6	4	23	7	26			160	65	25.3906	1	2	6	6	1	1	2	2	2	2	3	2	40100080	ﾆｼｵ ﾕｶ	腰椎椎間板変性症			PLIF		L4/L5			2012-12-13	1	10	4
11	39	0	1	1	1	NA	NA	1	1	NA	26		5	3	2	16	13	16			166	72	26.1286	1	1	3	2	6	4	5	1	1	2	2	2	40058373	ｱｻｶ ﾕｳｲﾁ	腰椎椎間板変性症			PLIF	MED	L4/L5			2013-01-28	0
12	33	0	0	1	1	1	1	0	0	1	26	4	6	3	0	18	19	14			166	60	21.7738	1	1	2	2	5	6	6	1	1	1	2	1	40096183	ｺｲｽﾞﾐ ﾘｮｳ	腰椎椎間板変性症			PLIF		L5/S			2013-03-26	1
13	48	0	1	1	1	1	1	1	1	1	46	16	8	2	2	15	9	17			167	65	23.3067	1	1	6	5	4	5	5	2	2	3	2	2	40089031	ハヤシ コウジ	腰椎椎間板変性症			PLIF		L5/S			2013-04-12	1
14	58	0	1	0	0	1	1	1	1	0	22	6	2	4	0	15	19	19			177	1	0.319193	1		3	5	3	2	3	2	1	2	2	2	40104613	ｱｵｷ ﾕｳｿﾞｳ	腰椎椎間板変性症			PLIF	MEL	L5/S			2013-05-27	1
15	39	0	0	1	0	0	1	1	1	1	14	2				22	17	12			172	65	21.9713	1	2	4	4	5	5	5	1	1	1	2	1	40105152	ﾋﾗﾏﾂ ﾏｻｷ	腰椎椎間板変性症			PLIF		L5/S			2013-06-20	1
16	56	1	0	1	1	1	0	NA	0	0	35.5556	12	4	8	8	17	13	17			157	44	17.8506	2		4	2	6	5	5	2	1	2	3	2	40106460	トミヅカ ヨシコ	腰椎椎間板変性症	腰椎圧迫骨折		PLIF		L3/L4	L4/L5		2013-07-30	1	10	1
17	52	1	0	1	1	1	0	NA	1	0	35.5556	14	5	6	8	17		17				55	#DIV/0!	1		4	2	6	6	6	1	1	2	2	1	40105735	ｽｶﾞﾜﾗ ﾐﾕｷ	腰椎椎間板変性症			PLIF		L4/L5			2013-08-13	1
18	25	0	0	1	1	1	NA	NA	1	1	48.8889	13	7	5	6	17	9	17			174	65	21.4692	2		5	5	3	3	4	2	1	2	3	1	40099914	ﾎﾝﾀﾞ ﾀﾂﾔ	腰椎椎間板変性症					L4/L5			2013-11-26	0
19	60	0	1	1	1	1	NA	NA	1	0	50	10	5	0	2	20	13	19			167	54	19.3625	1	1	4	4	3	5	5	2	1	2	2	2	40105841	ｿｳﾄﾒ ｾｲｿﾞｳ	腰椎椎間板変性症			PLIF		L4/L5			2013-12-10	1	10	5
20	46	1	0	1	1	1	NA	NA	1	1	72	24	6	10	8	20	0	29			161	58	22.3757	1	2	6	6	1	1	1	2	2	3	3	3	40111161	ﾋｶﾞ ﾕｳｺ	腰椎椎間板変性症			PLIF		L4/L5	L5/S		2014-01-14	1	10	3
21	60	0	0,0	1	1	0	1	1	1	1	20	5	7	2	0	11	18	11			180	72	22.2222	1	2	2	2	5	6	6	1	1	1	2	1	40071113	ｷﾘｭｳ ｶｽﾞﾀﾀﾞ	腰椎椎間板変性症			PLIF		L4/L5			2014-02-06	1	10	2
22	36	0	0	1	1	1	1	1	1	1	58	12	9	7	10	12	6	20			180	75	23.1481	1	2	6	4	1	2	2	2	2	2	3	2	40113617	ｺｶﾞﾜ ﾄﾓｶｽﾞ	腰椎椎間板変性症	腰椎すべり症		PLIF		L4/L5			2014-04-14	1	10	5
23	42	1	2	1	1	1	1	NA	NA	0	52	17	10	7	4	24	6	13			157	78	31.6443	1	1	3	3	5	6	6	2	1	2	3	1	40112693	ｱﾍﾞ ｹｲｺ	腰椎椎間板変性症			PLIF		L4/L5			2014-04-16	1	10	2
[truncated: 1 more columns]

## Sheet: 術前50歳以下
No	患者情報												腰の痛み（ＮＲＳ）													健康について（ＳＦ３６．Ｖ２、Ｖ１）					EQ-5D					患者ID	患者氏名カナ	病名			術式		高位			手術日
	年齢	性別	Modic	長時間の座位で腰が辛い	長時間の座位後立上がり腰痛	長時間の座位でモゾモゾ動く	年に数度の腰部激痛	重量物持上げでの痛み	洗面動作	前屈	ODI	RDQ	1	2	3	FABQ	JOA	BS-POP	SF-心理		身長	体重	BMI	喫煙1	喫煙2	5-(ｱ)	5-(ｲ)	5-(ｳ)	5-(ｴ)	5-(ｵ)	(ｱ)	(ｲ)	(ｳ)	(ｴ)	(ｵ)			①	②	③	①	②	①	②	③		椎間板ブロック	ブロック前	ブロック後
1	38	1	2	1	1	1	1	1	1	1	36	15	7	6	6	18	9	14			162	53	20.1951	2		3	3	5	6	6	2	2	2	2	1	40092156	ﾀｶﾊｼ ﾐｻｷ	腰椎椎間板変性症			PLIF	MEL	L4/L5			2012-03-15
2	42	0	1	1	0	NA	1	0	0	0	26	9	8	7	7	19	21	12			174		0	1	1	2	2	4	4	6	1	1	1	2	1	40093363	ｱﾘｲｽﾞﾐﾏｻｶｽﾞ	腰椎椎間板変性症			PLIF		L5/S			2012-04-02
3	43	0	0	0	0	0	1	NA	1	0	35.5556	13	2	9	7	19	13	24			160	69	26.9531	2		6	6	2	1	2	1	1	2	3	2	40095805	ﾀｹﾀﾞ ｶｽﾞﾏｻ	腰椎椎間板変性症			PLIF	MED	L5/S			2012-06-27
4	47	1	1	1	1	1	1	1	1	1	42	13	6	7	7	23	10	15			166	54	19.5965	2		4	3	6	6	6	2	2	2	2	1	40096024	ｵｶ ﾁｴ	腰椎椎間板変性症			PLIF		L4/L5			2012-07-13	0
5	49	0	2	1	1	1	1	1	0	1	46.6667	12	7	6	7	24	12	16			165	60	22.0386	1	1	5	5	6	6	6	2	1	2	3	1	40033438	タカイ マサヒロ	腰椎椎間板変性症			PLIF		L4/L5			2013-08-01	1	10	3
6	23	0	0	0	1	1	0	1	0	NA	26.6667	6	5	0	2	16	16	15			156	60	24.6548	2		4	4	6	5	6	2	1	2	2	1	40071128	シミズ カツヤ	腰椎椎間板変性症			PLIF	MED	L4/L5			2013-08-22	1
7	43	0	2	0	1	NA	NA	1	0	1	24	9	6	3	4	16	16	13			179	78	24.3438	2		3	2	6	6	6	2	1	2	2	1	40097760	ｶﾊﾙｼｹﾞﾄ	腰椎椎間板変性症			PLIF		L4/L5			2012-10-05
8	49	0	0	1	1	1	1	0	1	1	34	11	1	1	1	21	18	19			169	72	25.2092	1		5	6	3	3	4	1	1	3	1	2	40098036	ﾂｶﾊﾗﾄｼﾕｷ	腰椎椎間板変性症			PLIF	MEL	L5/S			2012-11-09	1
9	45	1	0	1	1	1	0	1	1	0	34	18	8	8	3	20	9	23			167	60	21.5139	2		5	5	2	2	2	2	2	2	3	3	40097800	ｵｵｶﾜﾗｼﾞｪﾆﾌｧｰｼﾞｮｰﾝｽﾞ	腰椎椎間板変性症			PLIF		L5/S			2012-12-07	1	10	5
10	24	1	2	1	1	1	1	1	1	0	57.7778	19	7	6	4	23	7	26			160	65	25.3906	1	2	6	6	1	1	2	2	2	2	3	2	40100080	ﾆｼｵ ﾕｶ	腰椎椎間板変性症			PLIF		L4/L5			2012-12-13	1	10	4
11	39	0	1	1	1	NA	NA	1	1	NA	26		5	3	2	16	13	16			166	72	26.1286	1	1	3	2	6	4	5	1	1	2	2	2	40058373	ｱｻｶ ﾕｳｲﾁ	腰椎椎間板変性症			PLIF	MED	L4/L5			2013-01-28	0
12	33	0	0	1	1	1	1	0	0	1	26	4	6	3	0	18	19	14			166	60	21.7738	1	1	2	2	5	6	6	1	1	1	2	1	40096183	ｺｲｽﾞﾐ ﾘｮｳ	腰椎椎間板変性症			PLIF		L5/S			2013-03-26	1
13	48	0	1	1	1	1	1	1	1	1	46	16	8	2	2	15	9	17			167	65	23.3067	1	1	6	5	4	5	5	2	2	3	2	2	40089031	ハヤシ コウジ	腰椎椎間板変性症			PLIF		L5/S			2013-04-12	1
14	39	0	0	1	0	0	1	1	1	1	14	2				22	17	12			172	65	21.9713	1	2	4	4	5	5	5	1	1	1	2	1	40105152	ﾋﾗﾏﾂ ﾏｻｷ	腰椎椎間板変性症			PLIF		L5/S			2013-06-20	1
15	25	0	0	1	1	1	NA	NA	1	1	48.8889	13	7	5	6	17	9	17			174	65	21.4692	2		5	5	3	3	4	2	1	2	3	1	40099914	ﾎﾝﾀﾞ ﾀﾂﾔ	腰椎椎間板変性症					L4/L5			2013-11-26	0
16	46	1	0	1	1	1	NA	NA	1	1	72	24	6	10	8	20	0	29			161	58	22.3757	1	2	6	6	1	1	1	2	2	3	3	3	40111161	ﾋｶﾞ ﾕｳｺ	腰椎椎間板変性症			PLIF		L4/L5	L5/S		2014-01-14	1	10	3
17	36	0	0	1	1	1	1	1	1	1	58	12	9	7	10	12	6	20			180	75	23.1481	1	2	6	4	1	2	2	2	2	2	3	2	40113617	ｺｶﾞﾜ ﾄﾓｶｽﾞ	腰椎椎間板変性症	腰椎すべり症		PLIF		L4/L5			2014-04-14	1	10	5
18	42	1	2	1	1	1	1	NA	NA	0	52	17	10	7	4	24	6	13			157	78	31.6443	1	1	3	3	5	6	6	2	1	2	3	1	40112693	ｱﾍﾞ ｹｲｺ	腰椎椎間板変性症			PLIF		L4/L5			2014-04-16	1	10	2
[truncated: 1 more columns]

## Sheet: 術前術後60歳以下
No	患者情報					病名			術式			高位			手術日	アンケート 記載	患者情報											腰の痛み（オズウェストリー）													椎間板ヘルニア（ＲＤＱ）
	年齢	ODI	RDQ	BS-POP	FABQ	①	②	③	①	②	③	①	②	③			年齢	性別	身長	体重	仕事1	仕事2	婚姻状態	喫煙1	喫煙2	飲酒	睡眠	1	2	3	4	5	6	7	8	9	10	ODI	11-1	11-2	1	2	3	4	5	6	7	8	9
1	38	36	15	14	18	腰椎椎間板変性症			PLIF	MEL		L4/L5			2012-03-15	手術前	38	2	162	53	2		1	2		2	3	3	1	1	1	2	2	1	2	3	2	36			2	2	2	1	2	1	2	2	2
				0	0											手術3～6ヶ月後
				0	0											手術12ヶ月後
				0	0											手術24ヶ月後
2	42	26	9	12	19	腰椎椎間板変性症			PLIF			L5/S			2012-04-02	手術前	42	1	174		1	3	1	1	1	2	3	2	1	1	1	2	2	0	1	2	1	26	2	2～3日	2	2	2	1	1	2	1	2	1
				0	0											手術3～6ヶ月後
		10	0	11	5											手術12ヶ月後			174	90	1	3	1	1	1	2	2	1	0	0	0	1	1	0	0	2	0	10	0		1	1	1	1	1	1	1	1	1
				0	0											手術24ヶ月後
3	43	35.5556	13	24	19	腰椎椎間板変性症			PLIF	MED		L5/S			2012-06-27	手術前	43	1	160	69	1	4	1	2		2	2	4	1	1	1	1	4	1		2	1	35.5556	1		2	2	2	1	1	2	1	1	1
		14		14	22											手術3～6ヶ月後			160	64	1	3	1	2		2	4	1	0	1	1	1	1	1	0	0	1	14	0
		10	0	17	15											手術12ヶ月後			160	56	1	3	1	1	2	2	3	1	0	1	0	1	1	1	0	0	0	10	0		1	1	1	1	1	1	1	1	1
				0	0											手術24ヶ月後
4	47	42	13	15	23	腰椎椎間板変性症			PLIF			L4/L5			2012-07-13	手術前	47	2	166	54	1	1	1	2		2	3	3	2	3	1	1	2	2	5	1	1	42	1		2	2	1	1	1	2	2	1	1
				0	0											手術3～6ヶ月後
				0	0											手術12ヶ月後
				0	0											手術24ヶ月後
5	49	46.6667	12	16	24	腰椎椎間板変性症			PLIF	MEL		L4/L5			2013-08-01	手術前	49	1	165	60	1	1	3	1	1	1	1	3	1	3	2	3	3	2		2	2	46.6667	2	1ヶ月全体	1	2	2	1	2	2	2	2	1
		28.8889	5	13	20											手術3～6ヶ月後			165	63	1	4	3	1	1	1	4	3	0	2	1	2	2	0		1	2	28.8889	2	1ヶ月全体	1	2	1	1	1	1	1	1	1
		40	14	14	24											手術12ヶ月後			165	60	1	1	3	1	1	1	1	3	1	1	2	3	3	1		3	1	40	2	1ヶ月全体	2	2	2	2	2	2	1	2	1
				0	0											手術24ヶ月後
6	23	26.6667	6	15	16	腰椎椎間板変性症			PLIF	MED		L4/L5			2013-08-22	手術前	23	1	156	60	1	1	2	2		1	3	3	1	1	1	2	2	0		1	1	26.6667			2	2	1	1	1	2	1	1	1
		8.88889	5	13	19											手術3～6ヶ月後			156	58	1	1	2	2		1	5	1	1	1	0	1	0	0		0	0	8.88889	0		1	2	1	1	2	2	1	1	1
		6.66667	0	13	10											手術12ヶ月後			156	58	1	1	2	2		1	3	1	1	0	0	1	0	0		0	0	6.66667			1	1	1	1	1	1	1	1	1
				0	0											手術24ヶ月後
7	43	24	9	13	16	腰椎椎間板変性症			PLIF			L4/L5			2012-10-05	手術前	43	1	179	78	1	1	1	2		2	4	2	1	1	1	2	2	0	1	1	1	24	2	4日以上	2	2	2	1	1	2	1	1	1
		8		12	16											手術3～6ヶ月後			179	78	1	4	1	2		2	4	1	1	1	0	0	0	0	1	0	0	8	2	1ヶ月全体
				0	0											手術12ヶ月後
				0	0											手術24ヶ月後
8	49	34	11	19	21	腰椎椎間板変性症			PLIF	MEL		L5/S			2012-11-09	手術前	49	1	169	72	1	3	1	1		1	3	1	0	4	1	1	2	1	5	1	1	34	2	1ヶ月全体	2	2	2	2	1	1	1	2	1
		20	9	18	17											手術3～6ヶ月後			170	73	2		1	1		2	3	1	1	4	0	1	0	0		2	0	20	0		2	2	2	1	1	1	1	2	1
		15.5556	5	14	18											手術12ヶ月後			170	73	1	3	1	1	1	2	2	1	0	3	0	1	0	0		2	0	15.5556	0		1	2	2	1	1	1	1	2	1
				0	0											手術24ヶ月後
9	45	34	18	23	20	腰椎椎間板変性症			PLIF			L5/S			2012-12-07	手術前	45	2	167	60	2		1	2		2	3	3	1	1	1	2	2	1	3	1	2	34			1	2	2	1	2	2	2	2	2
		18	13	16	12											手術3～6ヶ月後			167	59	2		1	1		2	2	1	1	1	0	1	1	0	1	2	1	18			1	2	1	1	2	2	2	2	2
				0	0											手術12ヶ月後
				0	0											手術24ヶ月後
10	24	57.7778	19	26	23	腰椎椎間板変性症			PLIF			L4/L5			2012-12-13	手術前	24	2	160	65	2		2	1	2	1	5	4	3	3	1	4	4	1		3	3	57.7778			2	2	2	1	2	2	2	2	2
				0	0											手術3～6ヶ月後
				0	0											手術12ヶ月後
				0	0											手術24ヶ月後
11	39	26		16	16	腰椎椎間板変性症			PLIF	MED		L4/L5			2013-01-28	手術前	39	1	166	72	1	4	1	1	1	2	4	2	1	3	0	2	2	0	1	1	1	26	2	2～3日
				0	0											手術3～6ヶ月後
				0	0											手術12ヶ月後
				0	0											手術24ヶ月後
12	33	26	4	14	18	腰椎椎間板変性症			PLIF			L5/S			2013-03-26	手術前	33	1	166	60	1	4	3	1	1	2	3	2	1	1	0	2	2	1	1	2	1	26	0		1	2	1	1	1	1	1	1	1
		18	2	15	13											手術3～6ヶ月後			167	64	1	4	3	1	1	2	3	1	0	0	0	1	0	0	5	2	0	18	0		1	2	1	1	1	1	1	1	1
		14	1	16	8											手術12ヶ月後			167	61	1	4	3	1	2	2	2	1	1	0	1	1	0	1	1	1	0	14	0		1	2	1	1	1	1	1	1	1
				0	0											手術24ヶ月後
13	48	46	16	17	15	腰椎椎間板変性症			PLIF			L5/S			2013-04-12	手術前	48	1	167	65	2		1	1	1	2	2	3	2	3	2	2	3	1	3	2	2	46	1		2	2	2	1	1	2	1	2	2
				0	0											手術3～6ヶ月後
				0	0											手術12ヶ月後
				0	0											手術24ヶ月後
14	58	22	6	19	15	腰椎椎間板変性症			PLIF	MEL		L5/S			2013-05-27	手術前	58	1	177	1	1	3	2	1		2	1	1	1	3	0	1	1	0	1	2	1	22	0		1	2	2	1	1	2	1	1	1
				0	0											手術3～6ヶ月後
				0	0											手術12ヶ月後
				0	0											手術24ヶ月後
15	39	14	2	12	22	腰椎椎間板変性症			PLIF			L5/S			2013-06-20	手術前	39	1	172	65	1	4	1	1	2	2	4	1	1	2	0	1	0	0	0	1	1	14	0		1	1	1	1	1	1	1	1	1
				0	0											手術3～6ヶ月後
				0	0											手術12ヶ月後
				0	0											手術24ヶ月後
16	56	35.5556	12	17	17	腰椎椎間板変性症	腰椎圧迫骨折		PLIF			L3/L4	L4/L5		2013-07-30	手術前	56	2	157	44	2		1	2		2	4	4	1	1	1	2	3	0		3	1	35.5556			2	2	2	1	2	2	1	2	1
				0	0											手術3～6ヶ月後
				0	0											手術12ヶ月後
				0	0											手術24ヶ月後
17	52	35.5556	14	17	17	腰椎椎間板変性症			PLIF			L4/L5			2013-08-13	手術前	52	2		55	2		1	1		2	4	2	1	1	1	2	3	1		3	2	35.5556			2	2	1	2	2	2	1	1	1
				0	0											手術3～6ヶ月後
				0	0											手術12ヶ月後
				0	0											手術24ヶ月後
18	25	48.8889	13	17	17	腰椎椎間板変性症						L4/L5			2013-11-26	手術前	25	1	174	65	2		2	2		1	3	3	3	2	1	3	3	1		3	3	48.8889	2	1ヶ月全体	2	2	2	2	1	2	1	1	2
				0	0											手術3～6ヶ月後
				0	0											手術12ヶ月後
				0	0											手術24ヶ月後
19	60	50	10	19	20	腰椎椎間板変性症			PLIF			L4/L5	L5/S		2013-12-10	手術前	60	1	167	54	2		4	1	1	2	1	2	2	3	1	3	3	1	5	3	2	50	2	10日以上	2	2	2	1	1	2	1	1	1
				0	0											手術3～6ヶ月後
				0	0											手術12ヶ月後
				0	0											手術24ヶ月後
20	46	72	24	29	20	腰椎椎間板変性症			PLIF			L4/L5	L5/S		2014-01-14	手術前	46	2	161	58	1	1	1	1	2	2	2	4	3	4	3	3	4	3	5	4	3	72	2	4日以上	2	2	2	2	2	2	2	2	2
				0	0											手術3～6ヶ月後
				0	0											手術12ヶ月後
				0	0											手術24ヶ月後
21	60	20	5	11	11	腰椎椎間板変性症			PLIF			L4/L5			2014-02-06	手術前	60	1	180	72	1	1	1	1	2	1	3	2	0	1	0	1	2	1		2	1	20	2	1日のみ	1	1	2	1	1	1	1	1	1
				0	0											手術3～6ヶ月後
				0	0											手術12ヶ月後
				0	0											手術24ヶ月後
22	36	58	12	20	12	腰椎椎間板変性症	腰椎すべり症		PLIF			L4/L5			2014-04-14	手術前	36	1	180	75	2		1	1	2	1	2	4	2	1	1	3	1	2	5	5	5	58			2	2	2	1	2	2	1	2	2
				0	0											手術3～6ヶ月後
				0	0											手術12ヶ月後
				0	0											手術24ヶ月後
23	42	52	17	13	24	腰椎椎間板変性症			PLIF			L4/L5			2014-04-16	手術前	42	2	157	78	1	4	3	1	1	2	2	4	3	1	2	3	3	2		3	5	52	2		2	2	2	1	2	2	2	2	1
				0	0											手術3～6ヶ月後
				0	0											手術12ヶ月後
				0	0											手術24ヶ月後
[truncated: 116 more columns]

## Sheet: 術前術後50歳以下
No	患者情報					患者氏名カナ	病名			術式			高位			手術日	アンケート 記載	患者情報											腰の痛み（オズウェストリー）													椎間板ヘルニア（ＲＤＱ）
	年齢	ODI	RDQ	BS-POP	FABQ		①	②	③	①	②	③	①	②	③			年齢	性別	身長	体重	仕事1	仕事2	婚姻状態	喫煙1	喫煙2	飲酒	睡眠	1	2	3	4	5	6	7	8	9	10	ODI	11-1	11-2	1	2	3	4	5	6	7	8
1	38	36	15	14	18	ﾀｶﾊｼ ﾐｻｷ	腰椎椎間板変性症			PLIF	MEL		L4/L5			2012-03-15	手術前	38	2	162	53	2		1	2		2	3	3	1	1	1	2	2	1	2	3	2	36			2	2	2	1	2	1	2	2
				0	0												手術3～6ヶ月後
				0	0												手術12ヶ月後
				0	0												手術24ヶ月後
2	42	26	9	12	19	ｱﾘｲｽﾞﾐﾏｻｶｽﾞ	腰椎椎間板変性症			PLIF			L5/S			2012-04-02	手術前	42	1	174		1	3	1	1	1	2	3	2	1	1	1	2	2	0	1	2	1	26	2	2～3日	2	2	2	1	1	2	1	2
				0	0												手術3～6ヶ月後
		10	0	11	5												手術12ヶ月後			174	90	1	3	1	1	1	2	2	1	0	0	0	1	1	0	0	2	0	10	0		1	1	1	1	1	1	1	1
				0	0												手術24ヶ月後
3	43	35.5556	13	24	19	ﾀｹﾀﾞ ｶｽﾞﾏｻ	腰椎椎間板変性症			PLIF	MED		L5/S			2012-06-27	手術前	43	1	160	69	1	4	1	2		2	2	4	1	1	1	1	4	1		2	1	35.5556	1		2	2	2	1	1	2	1	1
		14		14	22												手術3～6ヶ月後			160	64	1	3	1	2		2	4	1	0	1	1	1	1	1	0	0	1	14	0
		10	0	17	15												手術12ヶ月後			160	56	1	3	1	1	2	2	3	1	0	1	0	1	1	1	0	0	0	10	0		1	1	1	1	1	1	1	1
				0	0												手術24ヶ月後
4	47	42	13	15	23	ｵｶ ﾁｴ	腰椎椎間板変性症			PLIF			L4/L5			2012-07-13	手術前	47	2	166	54	1	1	1	2		2	3	3	2	3	1	1	2	2	5	1	1	42	1		2	2	1	1	1	2	2	1
				0	0												手術3～6ヶ月後
				0	0												手術12ヶ月後
				0	0												手術24ヶ月後
5	49	46.6667	12	16	24	タカイ マサヒロ	腰椎椎間板変性症			PLIF	MEL		L4/L5			2013-08-01	手術前	49	1	165	60	1	1	3	1	1	1	1	3	1	3	2	3	3	2		2	2	46.6667	2	1ヶ月全体	1	2	2	1	2	2	2	2
		28.8889	5	13	20												手術3～6ヶ月後			165	63	1	4	3	1	1	1	4	3	0	2	1	2	2	0		1	2	28.8889	2	1ヶ月全体	1	2	1	1	1	1	1	1
		40	14	14	24												手術12ヶ月後			165	60	1	1	3	1	1	1	1	3	1	1	2	3	3	1		3	1	40	2	1ヶ月全体	2	2	2	2	2	2	1	2
				0	0												手術24ヶ月後
6	23	26.6667	6	15	16	シミズ カツヤ	腰椎椎間板変性症			PLIF	MED		L4/L5			2013-08-22	手術前	23	1	156	60	1	1	2	2		1	3	3	1	1	1	2	2	0		1	1	26.6667			2	2	1	1	1	2	1	1
		8.88889	5	13	19												手術3～6ヶ月後			156	58	1	1	2	2		1	5	1	1	1	0	1	0	0		0	0	8.88889	0		1	2	1	1	2	2	1	1
		6.66667	0	13	10												手術12ヶ月後			156	58	1	1	2	2		1	3	1	1	0	0	1	0	0		0	0	6.66667			1	1	1	1	1	1	1	1
				0	0												手術24ヶ月後
7	43	24	9	13	16	ｶﾊﾙｼｹﾞﾄ	腰椎椎間板変性症			PLIF			L4/L5			2012-10-05	手術前	43	1	179	78	1	1	1	2		2	4	2	1	1	1	2	2	0	1	1	1	24	2	4日以上	2	2	2	1	1	2	1	1
		8		12	16												手術3～6ヶ月後			179	78	1	4	1	2		2	4	1	1	1	0	0	0	0	1	0	0	8	2	1ヶ月全体
				0	0												手術12ヶ月後
				0	0												手術24ヶ月後
8	49	34	11	19	21	ﾂｶﾊﾗﾄｼﾕｷ	腰椎椎間板変性症			PLIF	MEL		L5/S			2012-11-09	手術前	49	1	169	72	1	3	1	1		1	3	1	0	4	1	1	2	1	5	1	1	34	2	1ヶ月全体	2	2	2	2	1	1	1	2
		20	9	18	17												手術3～6ヶ月後			170	73	2		1	1		2	3	1	1	4	0	1	0	0		2	0	20	0		2	2	2	1	1	1	1	2
		15.5556	5	14	18												手術12ヶ月後			170	73	1	3	1	1	1	2	2	1	0	3	0	1	0	0		2	0	15.5556	0		1	2	2	1	1	1	1	2
				0	0												手術24ヶ月後
9	45	34	18	23	20	ｵｵｶﾜﾗｼﾞｪﾆﾌｧｰｼﾞｮｰﾝｽﾞ	腰椎椎間板変性症			PLIF			L5/S			2012-12-07	手術前	45	2	167	60	2		1	2		2	3	3	1	1	1	2	2	1	3	1	2	34			1	2	2	1	2	2	2	2
		18	13	16	12												手術3～6ヶ月後			167	59	2		1	1		2	2	1	1	1	0	1	1	0	1	2	1	18			1	2	1	1	2	2	2	2
				0	0												手術12ヶ月後
				0	0												手術24ヶ月後
10	24	57.7778	19	26	23	ﾆｼｵ ﾕｶ	腰椎椎間板変性症			PLIF			L4/L5			2012-12-13	手術前	24	2	160	65	2		2	1	2	1	5	4	3	3	1	4	4	1		3	3	57.7778			2	2	2	1	2	2	2	2
				0	0												手術3～6ヶ月後
				0	0												手術12ヶ月後
				0	0												手術24ヶ月後
11	39	26		16	16	ｱｻｶ ﾕｳｲﾁ	腰椎椎間板変性症			PLIF	MED		L4/L5			2013-01-28	手術前	39	1	166	72	1	4	1	1	1	2	4	2	1	3	0	2	2	0	1	1	1	26	2	2～3日
				0	0												手術3～6ヶ月後
				0	0												手術12ヶ月後
				0	0												手術24ヶ月後
12	33	26	4	14	18	ｺｲｽﾞﾐ ﾘｮｳ	腰椎椎間板変性症			PLIF			L5/S			2013-03-26	手術前	33	1	166	60	1	4	3	1	1	2	3	2	1	1	0	2	2	1	1	2	1	26	0		1	2	1	1	1	1	1	1
		18	2	15	13												手術3～6ヶ月後			167	64	1	4	3	1	1	2	3	1	0	0	0	1	0	0	5	2	0	18	0		1	2	1	1	1	1	1	1
		14	1	16	8												手術12ヶ月後			167	61	1	4	3	1	2	2	2	1	1	0	1	1	0	1	1	1	0	14	0		1	2	1	1	1	1	1	1
				0	0												手術24ヶ月後
13	48	46	16	17	15	ハヤシ コウジ	腰椎椎間板変性症			PLIF			L5/S			2013-04-12	手術前	48	1	167	65	2		1	1	1	2	2	3	2	3	2	2	3	1	3	2	2	46	1		2	2	2	1	1	2	1	2
				0	0												手術3～6ヶ月後
				0	0												手術12ヶ月後
				0	0												手術24ヶ月後
14	39	14	2	12	22	ﾋﾗﾏﾂ ﾏｻｷ	腰椎椎間板変性症			PLIF			L5/S			2013-06-20	手術前	39	1	172	65	1	4	1	1	2	2	4	1	1	2	0	1	0	0	0	1	1	14	0		1	1	1	1	1	1	1	1
				0	0												手術3～6ヶ月後
				0	0												手術12ヶ月後
				0	0												手術24ヶ月後
15	25	48.8889	13	17	17	ﾎﾝﾀﾞ ﾀﾂﾔ	腰椎椎間板変性症						L4/L5			2013-11-26	手術前	25	1	174	65	2		2	2		1	3	3	3	2	1	3	3	1		3	3	48.8889	2	1ヶ月全体	2	2	2	2	1	2	1	1
				0	0												手術3～6ヶ月後
				0	0												手術12ヶ月後
				0	0												手術24ヶ月後
16	46	72	24	29	20	ﾋｶﾞ ﾕｳｺ	腰椎椎間板変性症			PLIF			L4/L5	L5/S		2014-01-14	手術前	46	2	161	58	1	1	1	1	2	2	2	4	3	4	3	3	4	3	5	4	3	72	2	4日以上	2	2	2	2	2	2	2	2
				0	0												手術3～6ヶ月後
				0	0												手術12ヶ月後
				0	0												手術24ヶ月後
17	36	58	12	20	12	ｺｶﾞﾜ ﾄﾓｶｽﾞ	腰椎椎間板変性症	腰椎すべり症		PLIF			L4/L5			2014-04-14	手術前	36	1	180	75	2		1	1	2	1	2	4	2	1	1	3	1	2	5	5	5	58			2	2	2	1	2	2	1	2
				0	0												手術3～6ヶ月後
				0	0												手術12ヶ月後
				0	0												手術24ヶ月後
18	42	52	17	13	24	ｱﾍﾞ ｹｲｺ	腰椎椎間板変性症			PLIF			L4/L5			2014-04-16	手術前	42	2	157	78	1	4	3	1	1	2	2	4	3	1	2	3	3	2		3	5	52	2		2	2	2	1	2	2	2	2
				0	0												手術3～6ヶ月後
				0	0												手術12ヶ月後
				0	0												手術24ヶ月後
[truncated: 117 more columns]

## Sheet: S1 file
ID	age	Diagnosis	Sitting	Standing up	Squirming	Washing face	Flexion	Sum	ODI	NRS lumbar	Sex	Height	Weight	BMI	Smoking
1	33	DDD	0	1	1	1	0	3	30	6	0	181	80	24.4193	1
2	40	DDD	1	1	1	1	0	4	50	6	0	171	98	33.5146	2
3	59	DDD	1	0	1	1	1	4	32	5	1	151	51	22.3674	2
4	63	DDD	1	1	0	0	1	3	32	5	1	157	62	25.1532	2
5	66	DDD	1	1	1	1	0	4	33	7	0	170	73	25.2595	2
6	79	DDD	0	1	1	0	0	2	44	3	1	150	58	25.7778	2
7	61	DDD	1	1	1	0	0	3	37	10	1	149	44	19.8189	1
8	70	DDD	1	1	0	1	1	4	35	9	0	170	64	22.1453	1
9	34	DDD	1	1	1	1	0	4	34	6	0	175	74	24.1633	1
10	56	DDD	1	1	1	1	1	5	44	5	1	164	60	22.3081	1
11	48	DDD	1	1	1	1	1	5	20	3	0	176	90	29.0548	1
12	73	DDD	1	1	1	1	1	5	36	6	0	169	65	22.7583	1
13	58	DDD	0	0	1	1	0	2	34	8	1	153	53	22.6409	2
14	75	DDD	1	1	1	1	0	4	38	7	1	149	45	20.2694	2
15	65	DDD	1	1	1	1	1	5	40	9	1	155	50	20.8117	2
16	69	DDD	1	1	1	0	0	3	29	8	0	165	77	28.2828	1
17	78	DDD	1	0	1	1	1	4	46	5	0	162	60	22.8624	1
18	61	DDD	0	0	0	0	1	1	40	10	0	166.5	66	23.8076	1
19	75	DDD	1	1	1	1	1	5	62	7	0	167	75	26.8923	2
20	55	DDD	1	1	1	1	1	5	26	4	0	182	83	25.0574	1
21	66	DDD	1	1	1	1	0	4	40	8	0	165	58	21.3039	1
22	21	DDD	1	1	0	1	1	4	20	3	0	180	80	24.6914	2
23	37	DDD	1	1	1	0	0	3	32	6	0	177	78	24.8971	1
24	29	DDD	1	1	1	1	1	5	26	2	0	163	62	23.3355	1
25	35	DDD	1	1	0	1	1	4	74	9	0	176	100	32.2831	1
26	63	DDD	1	1	0	1	1	4	25	9	0	173	80	26.7299	1
27	49	DDD	1	1	1	0	1	4	46.6667	7	0	165	60	22.0386	1
28	23	DDD	0	1	1	0	0	2	26.6667	5	0	156	60	24.6548	2
29	73	DDD	0	0	0	1	0	1	42.2222	5	1	148	48	21.9138	2
30	49	DDD	1	1	1	1	1	5	34	1	0	169	72	25.2092	1
31	45	DDD	1	1	1	1	0	4	34	8	1	167	60	21.5139	2
32	24	DDD	1	1	1	1	0	4	57.7778	7	1	160	65	25.3906	1
33	33	DDD	1	1	1	0	1	4	26	6	0	166	60	21.7738	1
34	48	DDD	1	1	1	1	1	5	46	8	0	167	65	23.3067	1
35	58	DDD	0	0	1	1	0	2	22	2	0	177	.	.	1
36	39	DDD	1	0	0	1	1	3	14		0	172	65	21.9713	1
37	52	DDD	1	1	1	1	0	4	35.5556	5	1	.	55	.	1
38	74	DDD	1	1	1	0	0	3	24.4444	5	1	147	50.8	23.5087	2
39	60	DDD	1	1	1	1	0	4	50	5	0	167	54	19.3625	1
40	46	DDD	1	1	1	1	1	5	72	6	1	161	58	22.3757	1
41	60	DDD	1	1	0	1	1	4	20	7	0	180	72	22.2222	1
42	42	DDD	1	1	1	0	0	3	52	10	1	157	78	31.6443	1
43	63	Control	0	1	1	0	0	2	34	5	0	174	85	28.075	1
44	68	Control	0	1	1	0	0	2	32	8	0	166	70	25.4028	2
45	85	Control	0	0	1	0	0	1	57.7778	9	1	145	60	28.5375	2
46	71	Control	1	1	1	0	0	3	30	5	0	167	68	24.3824	1
47	86	Control	0	1	0	0	0	1	35.5556	5	1	151	61	26.7532	2
48	69	Control	0	0	0	0	0	0	44.4444	6	1	154	48	20.2395	2
49	64	Control	0	0	1	1	0	2	40	5	0	169	74	25.9095	2
50	60	Control	0	0	0	0	0	0	28	3	0	174	69	22.7903	2
51	66	Control	1	0	1	0	0	2	28	4	0	173	67	22.3863	1
52	83	Control	1	1	1	0	0	3	55.5556	9	1	152	52	22.5069	2
53	75	Control	0	0	1	1	0	2	38	8	0	170	62	21.4533	1
54	61	Control	0	0	1	0	0	1	42.2222	6	0	167	77	27.6095	1
55	54	Control	1	1	1	0	0	3	28	5	0	170	72	24.9135	1
56	83	Control	0	0	1	0	1	2	42	7	0	153	67	28.6215	2
57	72	Control	0	0	0	0	0	0	28.8889	4	0	166	64	23.2254	1
58	73	Control	1	0	0	1	0	2	57.7778	7	0	169	67	23.4586	1
59	54	Control	1	1	0	1	0	3	22	6	0	180	77	23.7654	1
60	65	Control	0	0	1	0	0	1	46.6667	7	0	165	63	23.1405	2
61	74	Control	0	1	0	0	0	1	46.6667	9	0	176	82	26.4721	2
62	82	Control	1	1	0	0	0	2	42	7	0	157	66	26.7759	2
63	76	Control	0	0	0	0	0	0	42.2222	10	0	161	61	23.533	1
64	57	Control	1	0	0	0	1	2	34	6	0	176	85	27.4406	1
65	80	Control	0	0	0	0	0	0	46.6667	6	0	155	54	22.4766	1
66	77	Control	0	0	0	1	0	1	32	4	0	170	90	31.1419	1
67	60	Control	0	0	0	0	0	0	26	4	1	163	65	24.4646	2
68	79	Control	0	0	0	0	0	0	42.2222	6	1	148	64	29.2184	2
69	69	Control	0	0	0	1	0	1	20	5	0	163	62	23.3355	1
70	74	Control	0	0	1	0	0	1	31.1111	6	0	161	55	21.2183	1
71	69	Control	1	1	1	0	0	3	33.3333	6	0	165	61	22.4059	1
72	84	Control	0	1	1	0	0	2	46.6667	7	1	140	47	23.9796	2
